# Supplementary material for: Global distribution of α/β hydrolase family macrolide esterases in Gram-positive bacteria
Source: ISME J. 2025 Nov 26;19(1):wraf261. doi: 10.1093/ismejo/wraf261 (PMC12704417; doi:10.1093/ismejo/wraf261)
Supplement: Supplementary_data_wraf261 [file supplementary_data_wraf261.xlsx]

## Sheet: Supplementary data 1
Supplementary data 1. Re-clustering of candidate genes in Gram-positive bacteria, with the sequence count for each cluster.
Cluster	Count
Cluster 1	5225
Cluster 2	1043
Cluster 3	455
Cluster 4	299
Cluster 5	141
Cluster 6	128
Cluster 7	105
Cluster 8	94
Cluster 9	84
Cluster 10	77
Cluster 11	56
Cluster 12	41
Cluster 13	40
Cluster 14	29
Cluster 15	28
Cluster 16	28
Cluster 17	21
Cluster 18	21
Cluster 19	20
Cluster 20	18
Cluster 21	18
Cluster 22	18
Cluster 23	15
Cluster 24	15
Cluster 25	13
Cluster 26	12
Cluster 27	12
Cluster 28	12
Cluster 29	11
Cluster 30	9
Cluster 31	9
Cluster 32	9
Cluster 33	9
Cluster 34	8
Cluster 35	8
Cluster 36	8
Cluster 37	8
Cluster 38	7
Cluster 39	7
Cluster 40	6
Cluster 41	6
Cluster 42	6
Cluster 43	6
Cluster 44	6
Cluster 45	5
Cluster 46	5
Cluster 47	5
Cluster 48	5
Cluster 49	5
Cluster 50	5
Cluster 51	5
Cluster 52	5
Cluster 53	5
Cluster 54	5
Cluster 55	5
Cluster 56	4
Cluster 57	4
Cluster 58	4
Cluster 59	4
Cluster 60	4
Cluster 61	4
Cluster 62	4
Cluster 63	4
Cluster 64	4
Cluster 65	4
Cluster 66	4
Cluster 67	4
Cluster 68	4
Cluster 69	4
Cluster 70	4
Cluster 71	4
Cluster 72	3
Cluster 73	3
Cluster 74	3
Cluster 75	3
Cluster 76	3
Cluster 77	3
Cluster 78	3
Cluster 79	3
Cluster 80	3
Cluster 81	3
Cluster 82	3
Cluster 83	3
Cluster 84	3
Cluster 85	3
Cluster 86	3
Cluster 87	3
Cluster 88	3
Cluster 89	3
Cluster 90	3
Cluster 91	3
Cluster 92	3
Cluster 93	3
Cluster 94	3
Cluster 95	3
Cluster 96	3
Cluster 97	3
Cluster 98	2
Cluster 99	2
Cluster 100	2
Cluster 101	2
Cluster 102	2
Cluster 103	2
Cluster 104	2
Cluster 105	2
Cluster 106	2
Cluster 107	2
Cluster 108	2
Cluster 109	2
Cluster 110	2
Cluster 111	2
Cluster 112	2
Cluster 113	2
Cluster 114	2
Cluster 115	2
Cluster 116	2
Cluster 117	2
Cluster 118	2
Cluster 119	2
Cluster 120	2
Cluster 121	2
Cluster 122	2
Cluster 123	2
Cluster 124	2
Cluster 125	2
Cluster 126	2
Cluster 127	2
Cluster 128	2
Cluster 129	2
Cluster 130	2
Cluster 131	2
Cluster 132	2
Cluster 133	2
Cluster 134	2
Cluster 135	2
Cluster 136	2
Cluster 137	2
Cluster 138	2
Cluster 139	2
Cluster 140	2
Cluster 141	2
Cluster 142	2
Cluster 143	2
Cluster 144	1
Cluster 145	1
Cluster 146	1
Cluster 147	1
Cluster 148	1
Cluster 149	1
Cluster 150	1
Cluster 151	1
Cluster 152	1
Cluster 153	1
Cluster 154	1
Cluster 155	1
Cluster 156	1
Cluster 157	1
Cluster 158	1
Cluster 159	1
Cluster 160	1
Cluster 161	1
Cluster 162	1
Cluster 163	1
Cluster 164	1
Cluster 165	1
Cluster 166	1
Cluster 167	1
Cluster 168	1
Cluster 169	1
Cluster 170	1
Cluster 171	1
Cluster 172	1
Cluster 173	1
Cluster 174	1
Cluster 175	1
Cluster 176	1
Cluster 177	1
Cluster 178	1
Cluster 179	1
Cluster 180	1
Cluster 181	1
Cluster 182	1
Cluster 183	1
Cluster 184	1
Cluster 185	1
Cluster 186	1
Cluster 187	1
Cluster 188	1
Cluster 189	1
Cluster 190	1
Cluster 191	1
Cluster 192	1
Cluster 193	1
Cluster 194	1
Cluster 195	1
Cluster 196	1
Cluster 197	1
Cluster 198	1
Cluster 199	1
Cluster 200	1
Cluster 201	1
Cluster 202	1
Cluster 203	1
Cluster 204	1
Cluster 205	1
Cluster 206	1
Cluster 207	1
Cluster 208	1
Cluster 209	1
Cluster 210	1
Cluster 211	1
Cluster 212	1
Cluster 213	1
Cluster 214	1
Cluster 215	1
Cluster 216	1
Cluster 217	1
Cluster 218	1
Cluster 219	1
Cluster 220	1
Cluster 221	1
Cluster 222	1
Cluster 223	1
Cluster 224	1
Cluster 225	1
Cluster 226	1
Cluster 227	1
Cluster 228	1
Cluster 229	1
Cluster 230	1
Cluster 231	1
Cluster 232	1
Cluster 233	1
Cluster 234	1
Cluster 235	1
Cluster 236	1
Cluster 237	1
Cluster 238	1
Cluster 239	1
Cluster 240	1
Cluster 241	1
Cluster 242	1
Cluster 243	1
Cluster 244	1
Cluster 245	1
Cluster 246	1
Cluster 247	1
Cluster 248	1
Cluster 249	1
Cluster 250	1
Cluster 251	1
Cluster 252	1
Cluster 253	1
Cluster 254	1
Cluster 255	1
Cluster 256	1
Cluster 257	1
Cluster 258	1
Cluster 259	1
Cluster 260	1
Cluster 261	1
Cluster 262	1
Cluster 263	1
Cluster 264	1
Cluster 265	1
Cluster 266	1
Cluster 267	1
Cluster 268	1
Cluster 269	1
Cluster 270	1
Cluster 271	1
Cluster 272	1
Cluster 273	1
Cluster 274	1
Cluster 275	1
Cluster 276	1
Cluster 277	1
Cluster 278	1
Cluster 279	1
Cluster 280	1
Cluster 281	1
Cluster 282	1
Cluster 283	1
Cluster 284	1
Cluster 285	1
Cluster 286	1
Cluster 287	1
Cluster 288	1
Cluster 289	1
Cluster 290	1
Cluster 291	1
Cluster 292	1
Cluster 293	1
Cluster 294	1
Cluster 295	1
Cluster 296	1
Cluster 297	1
Cluster 298	1
Cluster 299	1
Cluster 300	1
Cluster 301	1
Cluster 302	1
Cluster 303	1
Cluster 304	1
Cluster 305	1
Cluster 306	1
Cluster 307	1
Cluster 308	1
Cluster 309	1
Cluster 310	1
Cluster 311	1
Cluster 312	1
Cluster 313	1
Cluster 314	1
Cluster 315	1
Cluster 316	1
Cluster 317	1
Cluster 318	1
Cluster 319	1
Cluster 320	1
Cluster 321	1
Cluster 322	1
Cluster 323	1
Cluster 324	1
Cluster 325	1
Cluster 326	1
Cluster 327	1
Cluster 328	1
Cluster 329	1
Cluster 330	1
Cluster 331	1
Cluster 332	1
Cluster 333	1
Cluster 334	1
Cluster 335	1
Cluster 336	1
Cluster 337	1
Cluster 338	1
Cluster 339	1
Cluster 340	1
Cluster 341	1
Cluster 342	1
Cluster 343	1
Cluster 344	1
Cluster 345	1
Cluster 346	1
Cluster 347	1
Cluster 348	1
Cluster 349	1
Cluster 350	1
Cluster 351	1
Cluster 352	1
Cluster 353	1
Cluster 354	1
Cluster 355	1
Cluster 356	1
Cluster 357	1
Cluster 358	1
Cluster 359	1
Cluster 360	1
Cluster 361	1
Cluster 362	1
Cluster 363	1
Cluster 364	1
Cluster 365	1
Cluster 366	1
Cluster 367	1
Cluster 368	1
Cluster 369	1
Cluster 370	1
Cluster 371	1

## Sheet: Supplementary data 2
Supplementary data 2. Genomic data of Gram-positive bacteria harboring the MLE were retrieved from the NCBI database.
GCF number	Species name	Year	Country	Continent	Source
GCA_022603055.1	Peribacillus sp. Aquil_B8	400	Italy	Europe	Other
GCA_022603155.1	Peribacillus frigoritolerans	400	Italy	Europe	Other
GCA_022603195.1	Peribacillus muralis	400	Italy	Europe	Other
GCA_022603205.1	Peribacillus frigoritolerans	400	Italy	Europe	Other
GCA_022603235.1	Peribacillus muralis	400	Italy	Europe	Other
GCA_022603275.1	Peribacillus sp. Aquil_B1	400	Italy	Europe	Other
GCA_016917795.1	Bacillus cereus	1887	Armenia	Europe	Insect
GCA_000832485.1	Bacillus thuringiensis	1915	India	Asia	Unknown
GCA_900637055.1	Brevibacillus brevis	1916	Unknown	Unknown	Unknown
GCA_017813925.1	Bacillus anthracis	1917	Italy	Europe	Animal
GCA_003012835.1	Brevibacillus brevis	1930	USA	North America	Soil
GCA_022014755.1	Bacillus anthracis	1935	France	Europe	Human
GCA_029695545.1	Bacillus anthracis	1935	Denmark	Europe	Animal
GCA_029695605.1	Bacillus anthracis	1935	Denmark	Europe	Animal
GCA_022220545.1	Bacillus anthracis	1936	Iran	Asia	Animal
GCA_029695485.1	Bacillus anthracis	1937	Denmark	Europe	Animal
GCA_029699685.1	Bacillus anthracis	1938	South Africa	Africa	Unknown
GCA_000832665.1	Bacillus anthracis	1939	USA	North America	Animal
GCA_029699725.1	Bacillus anthracis	1939	South Africa	Africa	Unknown
GCA_029700725.1	Bacillus anthracis	1939	South Africa	Africa	Unknown
GCA_001015025.1	Bacillus anthracis	1940	Unknown	Unknown	Unknown
GCA_003013395.1	Brevibacillus fortis	1940	USA	North America	Soil
GCA_003013405.1	Brevibacillus formosus	1940	USA	North America	Soil
GCA_003013445.1	Brevibacillus sp. NRRL NRS-603	1940	USA	North America	Soil
GCA_900445335.1	Bacillus cereus	1942	Unknown	Unknown	Other
GCA_900445375.1	Bacillus cereus	1948	Unknown	Unknown	Unknown
GCA_900454545.1	Paenibacillus polymyxa	1948	Unknown	Unknown	Unknown
GCA_029700765.1	Bacillus anthracis	1949	South Africa	Africa	Unknown
GCA_024396775.1	Bacillus anthracis	1950	China	Asia	Unknown
GCA_000832445.1	Bacillus anthracis	1951	USA	North America	Human
GCA_000832785.1	Bacillus anthracis str. V770-NP-1R	1951	USA	North America	Animal
GCA_022220645.1	Bacillus anthracis	1951	Germany	Europe	Unknown
GCA_022221345.1	Bacillus anthracis	1951	USA	North America	Human
GCA_021595545.1	Bacillus thuringiensis	1952	USA	North America	Insect
GCA_022220525.1	Bacillus anthracis	1954	Germany	Europe	Unknown
GCA_024396795.1	Bacillus anthracis	1954	India	Asia	Unknown
GCA_000782875.1	Bacillus anthracis	1956	USA	North America	Unknown
GCA_000782995.1	Bacillus anthracis	1956	USA	North America	Animal
GCA_000783035.1	Bacillus anthracis	1956	USA	North America	Other
GCA_000783235.1	Bacillus anthracis	1956	Unknown	Unknown	Other
GCA_000832965.1	Bacillus anthracis	1956	USA	North America	Soil
GCA_002147315.1	Bacillus thuringiensis serovar toumanoffi	1956	United Kingdom	Europe	Insect
GCA_000782885.1	Bacillus anthracis	1957	Unknown	Unknown	Animal
GCA_000782895.1	Bacillus anthracis	1957	USA	North America	Animal
GCA_000782955.1	Bacillus anthracis	1957	USA	North America	Human
GCA_000782975.1	Bacillus anthracis	1957	Unknown	Unknown	Animal
GCA_000793565.1	Bacillus anthracis	1957	Unknown	Unknown	Unknown
GCA_029699885.1	Bacillus anthracis	1957	USA	North America	Animal
GCA_029702445.1	Bacillus anthracis	1957	USA	North America	Unknown
GCA_000783115.1	Bacillus anthracis	1958	Unknown	Unknown	Human
GCA_002146945.1	Bacillus thuringiensis serovar subtoxicus	1958	Canada	North America	Insect
GCA_002147105.1	Bacillus thuringiensis serovar galleriae	1958	Russia	Asia	Insect
GCA_029695585.1	Bacillus anthracis	1960	Denmark	Europe	Animal
GCA_029699865.1	Bacillus anthracis	1960	USA	North America	Unknown
GCA_000783095.1	Bacillus anthracis	1962	Unknown	Unknown	Unknown
GCA_900445355.1	Bacillus cereus	1963	United Kingdom	Europe	Unknown
GCA_900445365.1	Cytobacillus firmus	1963	Unknown	Unknown	Unknown
GCA_900454525.1	Paenibacillus polymyxa	1963	Unknown	Unknown	Unknown
GCA_022014795.1	Bacillus anthracis	1965	China	Asia	Human
GCA_000496285.1	Bacillus toyonensis BCT-7112	1966	Japan	Asia	Soil
GCA_000783165.1	Bacillus anthracis	1966	Unknown	Unknown	Unknown
GCA_001566705.1	Bacillus cereus	1966	USA	North America	Unknown
GCA_029695685.1	Bacillus anthracis	1966	Denmark	Europe	Animal
GCA_029695785.1	Bacillus anthracis	1966	Denmark	Europe	Animal
GCA_001274725.1	Sporosarcina globispora	1967	USA	North America	Soil
GCA_002147295.1	Bacillus thuringiensis serovar darmstadiensis	1968	United Kingdom	Europe	Unknown
GCA_029695665.1	Bacillus anthracis	1968	Denmark	Europe	Animal
GCA_031312055.1	Bacillus anthracis	1968	Russia	Asia	Unknown
GCA_029702715.1	Bacillus anthracis	1969	Japan	Asia	Unknown
GCA_000710255.1	Bacillus thuringiensis serovar kurstaki str. HD-1	1970	USA	North America	Insect
GCA_000717535.1	Bacillus thuringiensis serovar kurstaki str. HD-1	1970	USA	North America	Soil
GCA_000803665.1	Bacillus thuringiensis serovar galleriae	1970	Czechoslovakia	Europe	Insect
GCA_003064015.1	Bacillus anthracis	1970	Switzerland	Europe	Animal
GCA_003064085.1	Bacillus anthracis	1970	Germany	Europe	Animal
GCA_003991175.1	Bacillus thuringiensis	1970	China	Asia	Soil
GCA_002146925.1	Bacillus thuringiensis serovar canadensis	1972	Canada	North America	Unknown
GCA_003064045.1	Bacillus anthracis	1972	Slovakia	Europe	Animal
GCA_017813805.1	Bacillus anthracis	1972	Italy	Europe	Animal
GCA_029699945.1	Bacillus anthracis	1972	Italy	Europe	Animal
GCA_031312035.1	Bacillus anthracis	1972	Kazakhstan	Asia	Animal
GCA_001044665.1	Bacillus cereus	1973	Belgium	Europe	Food
GCA_013340745.1	Bacillus thuringiensis	1973	Canada	North America	Unknown
GCA_018221725.1	Bacillus cereus	1973	USA	North America	Food
GCA_029695565.1	Bacillus anthracis	1973	Denmark	Europe	Animal
GCA_003367985.1	Bacillus anthracis	1974	United Kingdom	Europe	Human
GCA_018221445.1	Bacillus cereus	1974	United Kingdom	Europe	Food
GCA_029695625.1	Bacillus anthracis	1974	Denmark	Europe	Animal
GCA_002147475.1	Bacillus thuringiensis serovar ostriniae	1975	China	Asia	Unknown
GCA_002161835.1	Brevibacillus brevis	1975	Poland	Europe	Soil
GCA_003368005.1	Bacillus anthracis	1975	United Kingdom	Europe	Human
GCA_018221485.1	Bacillus cereus	1975	Canada	North America	Food
GCA_029694965.1	Bacillus anthracis	1975	South Africa	Africa	Soil
GCA_029695045.1	Bacillus anthracis	1975	South Africa	Africa	Soil
GCA_029695405.1	Bacillus anthracis	1975	South Africa	Africa	Soil
GCA_029695445.1	Bacillus anthracis	1975	South Africa	Africa	Soil
GCA_029695465.1	Bacillus anthracis	1975	South Africa	Africa	Soil
GCA_000832565.1	Bacillus anthracis	1976	USA	North America	Animal
GCA_002147375.1	Bacillus thuringiensis serovar wuhanensis	1976	China	Asia	Unknown
GCA_029694525.1	Bacillus anthracis	1976	USA	North America	Soil
GCA_029694545.1	Bacillus anthracis	1976	USA	North America	Soil
GCA_002147335.1	Bacillus thuringiensis serovar israelensis	1977	Israel	Asia	Insect
GCA_000832425.1	Bacillus anthracis	1978	Pakistan	Asia	Animal
GCA_006742565.1	Bacillus anthracis	1978	Japan	Asia	Unknown
GCA_001635915.1	Bacillus cereus	1979	China	Asia	Soil
GCA_002147395.1	Bacillus thuringiensis serovar kyushuensis	1979	Japan	Asia	Insect
GCA_022220585.1	Bacillus anthracis	1980	Bulgaria	Europe	Soil
GCA_022220605.1	Bacillus anthracis	1980	Bulgaria	Europe	Soil
GCA_022220625.1	Bacillus anthracis	1980	Bulgaria	Europe	Soil
GCA_022220905.1	Bacillus anthracis	1980	Bulgaria	Europe	Soil
GCA_022221005.1	Bacillus anthracis	1980	Bulgaria	Europe	Soil
GCA_022221025.1	Bacillus anthracis	1980	Bulgaria	Europe	Soil
GCA_029702695.1	Bacillus anthracis	1980	Japan	Asia	Unknown
GCA_000833065.1	Bacillus anthracis	1981	USA	North America	Animal
GCA_002147415.1	Bacillus thuringiensis serovar kumamtoensis	1981	Japan	Asia	Insect
GCA_002147425.1	Bacillus thuringiensis serovar tohokuensis	1981	Japan	Asia	Insect
GCA_029024805.1	Bacillus mycoides	1981	Unknown	Unknown	Soil
GCA_029695805.1	Bacillus anthracis	1981	Switzerland	Europe	Human
GCA_029699445.1	Bacillus anthracis	1981	China	Asia	Soil
GCA_029700085.1	Bacillus anthracis	1981	China	Asia	Soil
GCA_029700105.1	Bacillus anthracis	1981	China	Asia	Soil
GCA_031312095.1	Bacillus anthracis	1981	Russia	Asia	Human
GCA_029700585.1	Bacillus anthracis	1982	China	Asia	Soil
GCA_029700625.1	Bacillus anthracis	1982	China	Asia	Soil
GCA_029700665.1	Bacillus anthracis	1982	China	Asia	Soil
GCA_029702465.1	Bacillus anthracis	1982	Japan	Asia	Unknown
GCA_029702565.1	Bacillus anthracis	1982	Japan	Asia	Unknown
GCA_029702585.1	Bacillus anthracis	1982	Japan	Asia	Unknown
GCA_029702655.1	Bacillus anthracis	1982	Japan	Asia	Unknown
GCA_900012555.1	Bacillus anthracis	1982	France	Europe	Unknown
GCA_024712525.2	Bacillus thuringiensis	1983	USA	North America	Soil
GCA_024712565.1	Bacillus thuringiensis	1983	USA	North America	Soil
GCA_024712725.1	Bacillus thuringiensis	1983	USA	North America	Soil
GCA_024712745.1	Bacillus thuringiensis	1983	USA	North America	Soil
GCA_024712765.1	Bacillus thuringiensis	1983	USA	North America	Soil
GCA_024712805.1	Bacillus thuringiensis	1983	USA	North America	Soil
GCA_029702675.1	Bacillus anthracis	1983	Japan	Asia	Unknown
GCA_031169915.1	Bacillus thuringiensis serovar tenebrionis	1983	Germany	Europe	Insect
GCA_001635955.1	Bacillus cereus	1984	China	Asia	Soil
GCA_002146465.1	Bacillus thuringiensis serovar nigeriensis	1984	Czechoslovakia	Europe	Unknown
GCA_002147435.1	Bacillus thuringiensis serovar colmeri	1984	Unknown	Unknown	Unknown
GCA_017813795.1	Bacillus anthracis	1984	Italy	Europe	Animal
GCA_017813825.1	Bacillus anthracis	1984	Italy	Europe	Animal
GCA_017813915.1	Bacillus anthracis	1984	Italy	Europe	Animal
GCA_017814175.1	Bacillus anthracis	1984	Italy	Europe	Animal
GCA_022220945.1	Bacillus anthracis	1984	France	Europe	Animal
GCA_024712625.1	Bacillus paranthracis	1984	Nepal	Asia	Soil
GCA_029699965.1	Bacillus anthracis	1984	Italy	Europe	Animal
GCA_029699985.1	Bacillus anthracis	1984	Italy	Europe	Animal
GCA_029702405.1	Bacillus anthracis	1984	Turkey	Asia	Human
GCA_029702525.1	Bacillus anthracis	1984	Japan	Asia	Unknown
GCA_900013475.1	Bacillus anthracis	1984	France	Europe	Unknown
GCA_001579695.1	Bacillus cereus	1985	China	Asia	Plant
GCA_001678165.1	Bacillus cereus	1985	USA	North America	Plant
GCA_024712505.1	Bacillus sp. IBL03825	1985	Jamaica	Africa	Soil
GCA_002146545.1	Bacillus thuringiensis serovar japonensis	1986	Japan	Asia	Unknown
GCA_024712645.1	Bacillus thuringiensis	1986	Norway	Europe	Soil
GCA_024712685.1	Bacillus thuringiensis	1986	USA	North America	Soil
GCA_024712705.1	Bacillus thuringiensis	1986	USA	North America	Soil
GCA_900014375.1	Bacillus anthracis	1986	France	Europe	Unknown
GCA_000940785.1	Bacillus thuringiensis serovar morrisoni	1987	Unknown	Unknown	Soil
GCA_001640965.1	Bacillus thuringiensis serovar alesti	1987	Czechoslovakia	Europe	Insect
GCA_029702545.1	Bacillus anthracis	1987	Japan	Asia	Unknown
GCA_030440255.1	Bacillus paranthracis	1987	United Kingdom	Europe	Human
GCA_001936375.1	Bacillus anthracis	1988	Austria	Europe	Unknown
GCA_002146325.1	Bacillus thuringiensis serovar mexicanensis	1988	Mexico	North America	Unknown
GCA_003063945.1	Bacillus anthracis	1988	Finland	Europe	Animal
GCA_022220685.1	Bacillus anthracis	1988	Austria	Europe	Animal
GCA_024712535.1	Bacillus thuringiensis	1988	Viet Nam	Asia	Soil
GCA_024712585.1	Bacillus thuringiensis	1988	Argentina	South America	Soil
GCA_024712665.1	Bacillus thuringiensis	1988	USA	North America	Soil
GCA_024712785.1	Bacillus paranthracis	1988	USA	North America	Soil
GCA_029695025.1	Bacillus anthracis	1988	Denmark	Europe	Animal
GCA_029695645.1	Bacillus anthracis	1988	Denmark	Europe	Animal
GCA_002025335.1	Bacillus anthracis	1989	Georgia	Asia	Soil
GCA_002146405.1	Bacillus thuringiensis serovar sumiyoshiensis	1989	Japan	Asia	Unknown
GCA_002146425.1	Bacillus thuringiensis serovar fukuokaensis	1989	Japan	Asia	Unknown
GCA_002243645.1	Peribacillus simplex NBRC 15720 = DSM 1321	1989	Unknown	Unknown	Soil
GCA_017814375.1	Bacillus anthracis	1989	Italy	Europe	Animal
GCA_024712595.1	Bacillus thuringiensis	1989	USA	North America	Soil
GCA_900013485.1	Bacillus anthracis	1989	France	Europe	Unknown
GCA_000688795.1	Bacillus thuringiensis serovar kurstaki str. YBT-1520	1990	China	Asia	Soil
GCA_002146345.1	Bacillus thuringiensis serovar toguchini	1990	Russia	Asia	Unknown
GCA_015620955.1	Bacillus toyonensis	1990	Mexico	North America	Soil
GCA_017165575.1	Bacillus thuringiensis	1990	Brazil	South America	Soil
GCA_029695005.1	Bacillus anthracis	1990	South Africa	Africa	Animal
GCA_029695425.1	Bacillus anthracis	1990	South Africa	Africa	Animal
GCA_029699705.1	Bacillus anthracis	1990	Turkey	Asia	Human
GCA_031171585.1	Bacillus thuringiensis serovar tenebrionis	1990	Germany	Europe	Insect
GCA_900014365.1	Bacillus anthracis	1990	France	Europe	Unknown
GCA_000833275.1	Bacillus anthracis str. Turkey32	1991	Turkey	Asia	Human
GCA_002994815.1	Bacillus thuringiensis	1991	Brazil	South America	Unknown
GCA_031826135.1	Bacillus anthracis	1991	USA	North America	Animal
GCA_900011745.1	Bacillus anthracis	1991	France	Europe	Unknown
GCA_000875715.1	Bacillus anthracis	1992	Argentina	South America	Animal
GCA_002025265.1	Bacillus anthracis	1992	Georgia	Asia	Human
GCA_002025275.1	Bacillus anthracis	1992	Georgia	Asia	Food
GCA_002025395.1	Bacillus anthracis	1992	Georgia	Asia	Animal
GCA_002025455.1	Bacillus anthracis	1992	Georgia	Asia	Human
GCA_002173755.1	Bacillus thuringiensis	1992	China	Asia	Soil
GCA_002184245.1	Bacillus thuringiensis	1992	China	Asia	Soil
GCA_029700485.1	Bacillus anthracis	1992	United Kingdom	Europe	Animal
GCA_031170655.1	Bacillus thuringiensis serovar tenebrionis	1992	Germany	Europe	Insect
GCA_900014345.1	Bacillus anthracis	1992	France	Europe	Unknown
GCA_000835185.1	Bacillus cereus	1993	USA	North America	Soil
GCA_001274715.1	Aneurinibacillus migulanus	1993	Japan	Asia	Soil
GCA_001880125.1	Bacillus thuringiensis serovar kurstaki	1993	Korea	Asia	Unknown
GCA_002236945.1	Bacillus thuringiensis	1993	United Kingdom	Europe	Insect
GCA_017814255.1	Bacillus anthracis	1993	Italy	Europe	Animal
GCA_017814285.1	Bacillus anthracis	1993	Italy	Europe	Animal
GCA_022221145.1	Bacillus anthracis	1993	Netherlands	Europe	Animal
GCA_029695725.1	Bacillus anthracis	1993	Russia	North America	Unknown
GCA_029700045.1	Bacillus anthracis	1993	Italy	Europe	Animal
GCA_000714835.1	Paenibacillus polymyxa	1994	Germany	Europe	Soil
GCA_002019425.1	Bacillus anthracis	1994	Georgia	Asia	Human
GCA_002146505.1	Bacillus thuringiensis serovar coreanensis	1994	Korea	Asia	Unknown
GCA_002147805.1	Bacillus thuringiensis serovar leesis	1994	Korea	Asia	Unknown
GCA_030464745.1	Bacillus thuringiensis	1994	Brazil	South America	Soil
GCA_030984735.1	Bacillus thuringiensis	1994	Brazil	South America	Soil
GCA_001273045.1	Bacillus anthracis	1995	Italy	Europe	Animal
GCA_001273085.1	Bacillus anthracis	1995	Slovakia	Europe	Unknown
GCA_001273105.1	Bacillus anthracis	1995	Pakistan	Asia	Animal
GCA_001683705.1	Bacillus cereus	1995	Norway	Europe	Human
GCA_017814565.1	Bacillus anthracis	1995	Italy	Europe	Animal
GCA_027945115.1	Bacillus paranthracis	1995	Norway	Europe	Food
GCA_029699565.1	Bacillus anthracis	1995	Turkey	Asia	Human
GCA_000833045.1	Bacillus cereus E33L	1996	Namibia	Africa	Animal
GCA_001044715.1	Bacillus cereus	1996	France	Europe	Food
GCA_001272985.1	Bacillus anthracis	1996	Namibia	Africa	Animal
GCA_001273125.1	Bacillus anthracis	1996	Argentina	South America	Animal
GCA_001273145.1	Bacillus anthracis	1996	Pakistan	Asia	Animal
GCA_001276995.1	Bacillus anthracis	1996	Indonesia	Asia	Animal
GCA_002146315.1	Bacillus thuringiensis serovar amagiensis	1996	Japan	Asia	Insect
GCA_029699465.1	Bacillus anthracis	1996	Italy	Europe	Animal
GCA_031337235.1	Bacillus thuringiensis	1996	Brazil	South America	Soil
GCA_031337245.1	Bacillus thuringiensis	1996	Brazil	South America	Soil
GCA_900014335.1	Bacillus anthracis	1996	France	Europe	Unknown
GCA_000558965.1	Bacillus anthracis 8903-G	1997	Georgia	Asia	Soil
GCA_000971535.1	Bacillus sp. UMTAT18	1997	Malaysia	Africa	Other
GCA_001273005.1	Bacillus anthracis	1997	China	Asia	Unknown
GCA_001273025.1	Bacillus anthracis	1997	India	Asia	Human
GCA_001273065.1	Bacillus anthracis	1997	Australia	Oceania	Animal
GCA_001277085.1	Bacillus anthracis	1997	Zambia	Africa	Animal
GCA_017814325.1	Bacillus anthracis	1997	Italy	Europe	Animal
GCA_022220925.1	Bacillus anthracis	1997	France	Europe	Animal
GCA_029694665.1	Bacillus anthracis	1997	France	Europe	Animal
GCA_029694875.1	Bacillus anthracis	1997	France	Europe	Animal
GCA_029694905.1	Bacillus anthracis	1997	France	Europe	Animal
GCA_029695105.1	Bacillus anthracis	1997	France	Europe	Animal
GCA_029695125.1	Bacillus anthracis	1997	France	Europe	Animal
GCA_029695185.1	Bacillus anthracis	1997	France	Europe	Animal
GCA_029699425.1	Bacillus anthracis	1997	Italy	Europe	Animal
GCA_029700065.1	Bacillus anthracis	1997	Italy	Europe	Animal
GCA_000558985.1	Bacillus anthracis 9080-G	1998	Georgia	Asia	Soil
GCA_000775975.1	Bacillus mycoides	1998	Germany	Europe	Food
GCA_000832745.1	Bacillus anthracis	1998	France	Europe	Animal
GCA_001044655.1	Bacillus cereus	1998	France	Europe	Food
GCA_002081505.1	Bacillus sp. CDB3	1998	Unknown	Unknown	Insect
GCA_009078315.1	Bacillus thuringiensis	1998	Spain	Europe	Soil
GCA_009669065.1	Bacillus anthracis	1998	South Africa	Africa	Animal
GCA_022220965.1	Bacillus anthracis	1998	France	Europe	Animal
GCA_029699745.1	Bacillus anthracis	1998	Germany	Europe	Soil
GCA_000283255.1	Priestia filamentosa	1999	Korea	Asia	Other
GCA_000697535.2	Bacillus anthracis	1999	France	Europe	Animal
GCA_000986915.1	Bacillus anthracis	1999	Bolivia	South America	Animal
GCA_001044745.1	Bacillus wiedmannii	1999	Netherlands	Europe	Human
GCA_001455345.1	Bacillus thuringiensis	1999	China	Asia	Animal
GCA_001677055.1	Bacillus thuringiensis	1999	China	Asia	Soil
GCA_003064005.1	Bacillus anthracis	1999	South Africa	Africa	Unknown
GCA_016484455.1	Bacillus anthracis	1999	Poland	Europe	Animal
GCA_017814225.1	Bacillus anthracis	1999	Italy	Europe	Animal
GCA_017814535.1	Bacillus anthracis	1999	Italy	Europe	Animal
GCA_017814555.1	Bacillus anthracis	1999	Italy	Europe	Animal
GCA_029699785.1	Bacillus anthracis	1999	Tanzania	Africa	Animal
GCA_029699825.1	Bacillus anthracis	1999	Tanzania	Africa	Animal
GCA_029700005.1	Bacillus anthracis	1999	Italy	Europe	Animal
GCA_029700025.1	Bacillus anthracis	1999	Italy	Europe	Animal
GCA_900013465.1	Bacillus anthracis	1999	France	Europe	Unknown
GCA_000835235.1	Bacillus thuringiensis serovar kurstaki	2000	Unknown	Unknown	Insect
GCA_001635995.1	Bacillus cereus	2000	China	Asia	Human
GCA_002893885.1	Paenibacillus polymyxa	2000	China	Asia	Plant
GCA_003013475.1	Brevibacillus porteri	2000	USA	North America	Food
GCA_008682215.1	Bacillus cereus	2000	Mexico	North America	Unknown
GCA_008682265.1	Bacillus cereus	2000	Mexico	North America	Unknown
GCA_008682285.1	Bacillus cereus	2000	Mexico	North America	Unknown
GCA_016806675.1	Paenibacillus polymyxa	2000	Belgium	Europe	Plant
GCA_017813875.1	Bacillus anthracis	2000	Italy	Europe	Animal
GCA_017814495.1	Bacillus anthracis	2000	Italy	Europe	Animal
GCA_029695205.1	Bacillus anthracis	2000	France	Europe	Animal
GCA_029701365.1	Bacillus anthracis	2000	Norway	Europe	Human
GCA_001884125.1	Bacillus sp. 4048	2001	Unknown	Unknown	Sediments
GCA_001884135.1	Bacillus nitratireducens	2001	Pacific Ocean	Pacific Ocean	Sediments
GCA_003112375.2	Bacillus thuringiensis	2001	Argentina	South America	Food
GCA_003332225.1	Bacillus cereus	2001	Brazil	South America	Soil
GCA_016484445.1	Bacillus anthracis	2001	Chile	South America	Animal
GCA_017814475.1	Bacillus anthracis	2001	Italy	Europe	Animal
GCA_022026395.1	Brevibacillus brevis	2001	China	Asia	Plant
GCA_029694505.1	Bacillus anthracis	2001	USA	North America	Animal
GCA_029694565.1	Bacillus anthracis	2001	USA	North America	Animal
GCA_001044855.1	Bacillus cereus	2002	Netherlands	Europe	Food
GCA_001044875.1	Bacillus cereus	2002	Netherlands	Europe	Food
GCA_001595725.1	Bacillus thuringiensis	2002	China	Asia	Soil
GCA_001883865.1	Bacillus cereus	2002	Unknown	Unknown	Sediments
GCA_001883875.1	Bacillus thuringiensis	2002	Unknown	Unknown	Sediments
GCA_001883885.1	Bacillus anthracis	2002	Unknown	Unknown	Sediments
GCA_001883945.1	Bacillus thuringiensis	2002	Unknown	Unknown	Sediments
GCA_001884035.1	Bacillus tropicus	2002	China	Asia	Sediments
GCA_001884065.1	Bacillus proteolyticus	2002	Pacific Ocean	Pacific Ocean	Sediments
GCA_001884105.1	Bacillus luti	2002	Pacific Ocean	Pacific Ocean	Sediments
GCA_001884145.1	Bacillus sp. L27	2002	Unknown	Unknown	Sediments
GCA_001884185.1	Bacillus albus	2002	China	Asia	Sediments
GCA_001884225.1	Bacillus sp. N35-10-4	2002	Unknown	Unknown	Sediments
GCA_003269305.1	Paenibacillus sp. MDMC362	2002	Morocco	Africa	Other
GCA_003410255.1	Bacillus anthracis	2002	China	Asia	Sediments
GCA_003410355.1	Bacillus anthracis	2002	China	Asia	Sediments
GCA_003866015.1	Bacillus wiedmannii bv. thuringiensis	2002	Argentina	South America	Soil
GCA_014932875.1	Bacillus paranthracis	2002	United Kingdom	Europe	Soil
GCA_017813815.1	Bacillus anthracis	2002	Italy	Europe	Animal
GCA_030386775.1	Bacillus thuringiensis serovar galleriae	2002	Bulgaria	Europe	Plant
GCA_030984695.1	Bacillus thuringiensis	2002	Brazil	South America	Soil
GCA_000832405.1	Bacillus cereus 03BB102	2003	USA	North America	Human
GCA_000832865.1	Bacillus cereus 03BB108	2003	USA	North America	Other
GCA_001883965.1	Bacillus cereus	2003	Unknown	Unknown	Sediments
GCA_001883975.1	Bacillus cereus	2003	Unknown	Unknown	Sediments
GCA_001883995.1	Bacillus paranthracis	2003	Pacific Ocean	Pacific Ocean	Sediments
GCA_002224345.1	Bacillus cereus C1L	2003	China	Asia	Plant
GCA_002893515.1	Bacillus thuringiensis	2003	China	Asia	Soil
GCA_002893565.1	Bacillus thuringiensis	2003	China	Asia	Soil
GCA_002893585.1	Bacillus thuringiensis	2003	China	Asia	Soil
GCA_002893605.1	Bacillus thuringiensis	2003	China	Asia	Soil
GCA_003343345.1	Bacillus sp. PF5	2003	USA	North America	Soil
GCA_003343425.1	Bacillus sp. K6W	2003	USA	North America	Soil
GCA_004801765.1	Bacillus sp. HUB-I-004	2003	USA	North America	Plant
GCA_023714145.1	Peribacillus frigoritolerans	2003	USA	North America	Other
GCA_023714195.1	Brevibacillus sp. MER 51	2003	USA	North America	Other
GCA_029203955.1	Paenibacillus polymyxa	2003	China	Asia	Plant
GCA_000265445.1	Paenibacillus polymyxa OSY-DF	2004	Unknown	Unknown	Food
GCA_000943535.1	Paenibacillus polymyxa	2004	Russia	Asia	Other
GCA_001044575.1	Bacillus wiedmannii	2004	Germany	Europe	Food
GCA_001044585.1	Bacillus cereus	2004	Germany	Europe	Food
GCA_001044645.1	Bacillus cereus	2004	Unknown	Unknown	Human
GCA_002151605.1	Bacillus sp. S1-R5C1-FB	2004	Unknown	Unknown	Other
GCA_002151625.1	Bacillus sp. S1-R2T1-FB	2004	Unknown	Unknown	Other
GCA_002151665.1	Bacillus sp. S1-R4H1-FB	2004	Unknown	Unknown	Other
GCA_002151675.1	Bacillus sp. S1-R1J2-FB	2004	Unknown	Unknown	Other
GCA_003999735.1	Neobacillus mesonae	2004	Korea	Asia	Soil
GCA_013375565.1	Bacillus thuringiensis	2004	Brazil	South America	Soil
GCA_017814515.1	Bacillus anthracis	2004	Italy	Europe	Animal
GCA_022220565.1	Bacillus anthracis	2004	Bulgaria	Europe	Soil
GCA_023713815.1	Bacillus cereus	2004	USA	North America	Other
GCA_023713905.1	Bacillus cereus	2004	USA	North America	Other
GCA_023713935.1	Bacillus cereus	2004	USA	North America	Other
GCA_031342435.1	Bacillus thuringiensis	2004	Brazil	South America	Soil
GCA_031342455.1	Bacillus thuringiensis	2004	Brazil	South America	Soil
GCA_000831065.1	Bacillus bombysepticus str. Wang	2005	China	Asia	Insect
GCA_001439925.1	Peribacillus muralis	2005	Germany	Europe	Other
GCA_001645395.1	Bacillus wiedmannii	2005	USA	North America	Food
GCA_001645405.1	Bacillus wiedmannii	2005	USA	North America	Food
GCA_001884215.1	Bacillus sp. P14-1	2005	Unknown	Unknown	Other
GCA_002014715.1	Bacillus mycoides	2005	Unknown	Unknown	Food
GCA_002151615.1	Bacillus sp. S2-R3J1-FB-BA1	2005	Unknown	Unknown	Other
GCA_002998815.1	Bacillus thuringiensis	2005	China	Asia	Soil
GCA_002998855.1	Bacillus thuringiensis	2005	China	Asia	Plant
GCA_002998875.1	Bacillus toyonensis	2005	China	Asia	Soil
GCA_002998955.1	Bacillus wiedmannii	2005	China	Asia	Soil
GCA_002998975.1	Bacillus wiedmannii	2005	China	Asia	Soil
GCA_002998985.1	Bacillus wiedmannii	2005	China	Asia	Plant
GCA_002999015.1	Bacillus wiedmannii	2005	China	Asia	Soil
GCA_002999025.1	Bacillus wiedmannii	2005	China	Asia	Soil
GCA_003030885.1	Bacillus wiedmannii	2005	China	Asia	Soil
GCA_004167115.1	Bacillus thuringiensis	2005	India	Asia	Soil
GCA_013112375.1	Bacillus cereus	2005	China	Asia	Plant
GCA_017312215.1	Bacillus thuringiensis	2005	Argentina	South America	Soil
GCA_017813895.1	Bacillus anthracis	2005	Italy	Europe	Animal
GCA_021043245.1	Bacillus cereus	2005	Mexico	North America	Human
GCA_028895365.1	Bacillus thuringiensis	2005	China	Asia	Insect
GCA_029694725.1	Bacillus anthracis	2005	France	Europe	Animal
GCA_030270005.1	Bacillus cereus	2005	Japan	Asia	Human
GCA_000518025.1	Bacillus cereus	2006	USA	North America	Food
GCA_000833085.1	Bacillus thuringiensis	2006	Unknown	Unknown	Human
GCA_001883895.1	Bacillus anthracis	2006	Unknown	Unknown	Sediments
GCA_001956215.1	Paenibacillus sp. FSL R5-0490	2006	Unknown	Unknown	Animal
GCA_001956225.1	Paenibacillus peoriae	2006	Unknown	Unknown	Animal
GCA_001956235.1	Paenibacillus peoriae	2006	Unknown	Unknown	Animal
GCA_001982845.1	Bacillus cereus	2006	USA	North America	Food
GCA_001982855.1	Bacillus cereus	2006	USA	North America	Animal
GCA_002014585.1	Bacillus cereus	2006	Unknown	Unknown	Soil
GCA_002014615.1	Bacillus pseudomycoides	2006	Unknown	Unknown	Soil
GCA_002014655.1	Bacillus mycoides	2006	Unknown	Unknown	Food
GCA_002014895.1	Bacillus cereus	2006	Unknown	Unknown	Food
GCA_002021835.1	Bacillus mycoides	2006	Unknown	Unknown	Food
GCA_002078195.1	Bacillus cereus	2006	USA	North America	Animal
GCA_002896635.1	Bacillus anthracis	2006	Turkey	Asia	Animal
GCA_002896695.1	Bacillus anthracis	2006	Turkey	Asia	Animal
GCA_003227955.1	Bacillus anthracis	2006	United Kingdom	Europe	Animal
GCA_005117095.1	Bacillus paranthracis	2006	Russia	North America	Human
GCA_007786515.1	Peribacillus simplex	2006	USA	North America	Other
GCA_015620945.1	Bacillus albus	2006	Mexico	North America	Soil
GCA_017813945.1	Bacillus anthracis	2006	Italy	Europe	Animal
GCA_017814035.1	Bacillus anthracis	2006	Italy	Europe	Animal
GCA_017814075.1	Bacillus anthracis	2006	Italy	Europe	Animal
GCA_018141025.1	Bacillus nitratireducens	2006	China	Asia	Plant
GCA_021655035.1	Bacillus cereus	2006	Unknown	Unknown	Unknown
GCA_021655055.1	Bacillus cereus	2006	Unknown	Unknown	Unknown
GCA_021655135.1	Bacillus cereus	2006	Unknown	Unknown	Unknown
GCA_021655155.1	Bacillus cereus	2006	Unknown	Unknown	Unknown
GCA_021655175.1	Bacillus cereus	2006	Unknown	Unknown	Unknown
GCA_021655195.1	Bacillus cereus	2006	Unknown	Unknown	Unknown
GCA_021655215.1	Bacillus cereus	2006	Unknown	Unknown	Unknown
GCA_021655235.1	Bacillus cereus	2006	Unknown	Unknown	Unknown
GCA_023159405.1	Bacillus tropicus	2006	India	Asia	Soil
GCA_024213605.1	Paenibacillus sp. CH40	2006	Spain	Europe	Other
GCA_026242205.1	Bacillus thuringiensis	2006	India	Asia	Soil
GCA_029694285.1	Bacillus cereus	2006	USA	North America	Other
GCA_029695225.1	Bacillus anthracis	2006	France	Europe	Animal
GCA_029695285.1	Bacillus anthracis	2006	France	Europe	Animal
GCA_029699365.1	Bacillus anthracis	2006	Cote d'Ivoire	Africa	Animal
GCA_029700525.1	Bacillus anthracis	2006	Namibia	Africa	Animal
GCA_029700785.1	Bacillus anthracis	2006	United Kingdom	Europe	Animal
GCA_029700805.1	Bacillus anthracis	2006	United Kingdom	Europe	Animal
GCA_029700825.1	Bacillus anthracis	2006	United Kingdom	Europe	Animal
GCA_029700845.1	Bacillus anthracis	2006	United Kingdom	Europe	Animal
GCA_029700865.1	Bacillus anthracis	2006	United Kingdom	Europe	Animal
GCA_029700885.1	Bacillus anthracis	2006	United Kingdom	Europe	Animal
GCA_029700905.1	Bacillus anthracis	2006	United Kingdom	Europe	Unknown
GCA_029700925.1	Bacillus anthracis	2006	United Kingdom	Europe	Animal
GCA_029700945.1	Bacillus anthracis	2006	United Kingdom	Europe	Animal
GCA_029700965.1	Bacillus anthracis	2006	United Kingdom	Europe	Animal
GCA_029700985.1	Bacillus anthracis	2006	United Kingdom	Europe	Animal
GCA_029701005.1	Bacillus anthracis	2006	United Kingdom	Europe	Animal
GCA_029701025.1	Bacillus anthracis	2006	United Kingdom	Europe	Animal
GCA_029701045.1	Bacillus anthracis	2006	United Kingdom	Europe	Animal
GCA_029701065.1	Bacillus anthracis	2006	United Kingdom	Europe	Animal
GCA_029701085.1	Bacillus anthracis	2006	United Kingdom	Europe	Animal
GCA_029701105.1	Bacillus anthracis	2006	United Kingdom	Europe	Animal
GCA_029701125.1	Bacillus anthracis	2006	United Kingdom	Europe	Unknown
GCA_029701185.1	Bacillus anthracis	2006	United Kingdom	Europe	Animal
GCA_029701205.1	Bacillus anthracis	2006	United Kingdom	Europe	Unknown
GCA_029701285.1	Bacillus anthracis	2006	United Kingdom	Europe	Animal
GCA_030548605.1	Priestia megaterium	2006	South Africa	Africa	Plant
GCA_031941145.1	Bacillus thuringiensis	2006	USA	North America	Human
GCA_031941165.1	Bacillus cereus	2006	USA	North America	Human
GCA_031941225.1	Bacillus cereus	2006	USA	North America	Human
GCA_031941385.1	Bacillus cereus	2006	USA	North America	Human
GCA_031941805.1	Bacillus anthracis	2006	USA	North America	Human
GCA_000833655.1	Bacillus thuringiensis serovar morrisoni	2007	Japan	Asia	Insect
GCA_000955925.1	Paenibacillus polymyxa	2007	China	Asia	Plant
GCA_001275045.2	Bacillus toyonensis	2007	Brazil	South America	Plant
GCA_001420855.1	Bacillus thuringiensis	2007	China	Asia	Soil
GCA_001447315.1	Paenibacillus sp. IHB B 3084	2007	India	Asia	Sediments
GCA_001884025.1	Bacillus pacificus	2007	Pacific Ocean	Pacific Ocean	Other
GCA_001884045.1	Bacillus mobilis	2007	Indian Ocean	Indian Ocean	Sediments
GCA_001884205.1	Bacillus sp. NH11B	2007	Unknown	Unknown	Sediments
GCA_001884235.1	Bacillus paramycoides	2007	China	Asia	Sediments
GCA_001940365.1	Bacillus cereus	2007	USA	North America	Animal
GCA_002896665.1	Bacillus anthracis	2007	Turkey	Asia	Animal
GCA_003063965.1	Bacillus anthracis	2007	Germany	Europe	Unknown
GCA_003063985.1	Bacillus anthracis	2007	Germany	Europe	Unknown
GCA_008923485.1	Bacillus cereus	2007	Mexico	North America	Sediments
GCA_008923495.1	Bacillus cereus	2007	Mexico	North America	Sediments
GCA_008923505.1	Bacillus cereus	2007	Mexico	North America	Sediments
GCA_008923565.1	Bacillus cereus	2007	Mexico	North America	Sediments
GCA_008923575.1	Bacillus cereus	2007	Mexico	North America	Sediments
GCA_008923585.1	Bacillus cereus	2007	Mexico	North America	Sediments
GCA_008923595.1	Bacillus cereus	2007	Mexico	North America	Sediments
GCA_008923605.1	Bacillus cereus	2007	Mexico	North America	Sediments
GCA_008923665.1	Bacillus luti	2007	Mexico	North America	Sediments
GCA_008923675.1	Bacillus cereus	2007	Mexico	North America	Sediments
GCA_008923705.1	Bacillus cereus	2007	Mexico	North America	Sediments
GCA_008923715.1	Bacillus sp. CH126_4D	2007	Mexico	North America	Sediments
GCA_008923725.1	Bacillus sp. CH140a_4T	2007	Mexico	North America	Sediments
GCA_008923765.1	Bacillus cereus	2007	Mexico	North America	Sediments
GCA_008923775.1	Bacillus cereus	2007	Mexico	North America	Sediments
GCA_008923805.1	Priestia endophytica	2007	Mexico	North America	Sediments
GCA_008923815.1	Bacillus cereus	2007	Mexico	North America	Sediments
GCA_008923825.1	Bacillus cereus	2007	Mexico	North America	Sediments
GCA_017814355.1	Bacillus anthracis	2007	Italy	Europe	Animal
GCA_018885365.1	Bacillus thuringiensis	2007	Mexico	North America	Other
GCA_020145025.1	Bacillus thuringiensis	2007	China	Asia	Soil
GCA_023712325.1	Cytobacillus oceanisediminis	2007	USA	North America	Other
GCA_023712345.1	Priestia endophytica	2007	USA	North America	Other
GCA_023714805.1	Cytobacillus sp. AMY 15.2	2007	USA	North America	Other
GCA_023715565.1	Cytobacillus firmus	2007	USA	North America	Other
GCA_028764825.1	Bacillus thuringiensis	2007	United Kingdom	Europe	Food
GCA_028765045.1	Bacillus thuringiensis	2007	United Kingdom	Europe	Food
GCA_028765215.1	Bacillus thuringiensis	2007	United Kingdom	Europe	Human
GCA_028765225.1	Bacillus thuringiensis	2007	United Kingdom	Europe	Human
GCA_029477525.1	Bacillus cereus	2007	Slovenia	Europe	Animal
GCA_029477545.1	Bacillus paranthracis	2007	Slovenia	Europe	Food
GCA_029477615.1	Bacillus cereus	2007	Slovenia	Europe	Food
GCA_029478935.1	Bacillus cereus	2007	Slovenia	Europe	Food
GCA_029479035.1	Bacillus cereus	2007	Slovenia	Europe	Food
GCA_029479275.1	Bacillus cereus	2007	Slovenia	Europe	Food
GCA_029536425.1	Bacillus paranthracis	2007	Slovenia	Europe	Animal
GCA_029536535.1	Bacillus paranthracis	2007	Slovenia	Europe	Food
GCA_029537555.1	Bacillus paranthracis	2007	Slovenia	Europe	Food
GCA_029537615.1	Bacillus paranthracis	2007	Slovenia	Europe	Food
GCA_029537635.1	Bacillus paranthracis	2007	Slovenia	Europe	Food
GCA_029695245.1	Bacillus anthracis	2007	France	Europe	Animal
GCA_029705055.1	Bacillus thuringiensis	2007	France	Europe	Food
GCA_029705115.1	Bacillus thuringiensis	2007	France	Europe	Food
GCA_029705135.1	Bacillus thuringiensis	2007	France	Europe	Food
GCA_029705395.1	Bacillus thuringiensis	2007	France	Europe	Food
GCA_030588215.1	Bacillus toyonensis	2007	China	Asia	Soil
GCA_031941185.1	Bacillus thuringiensis	2007	USA	North America	Human
GCA_031941325.1	Bacillus thuringiensis	2007	USA	North America	Human
GCA_031941625.1	Bacillus cereus	2007	USA	North America	Human
GCA_900014355.1	Bacillus anthracis	2007	France	Europe	Unknown
GCA_000307675.1	Paenibacillus sp. ICGEB2008	2008	Unknown	Unknown	Insect
GCA_000346255.1	Brevibacillus brevis FJAT-0809-GLX	2008	Unknown	Unknown	Soil
GCA_000697515.2	Bacillus anthracis	2008	France	Europe	Animal
GCA_001039275.2	Brevibacillus brevis	2008	China	Asia	Soil
GCA_002025345.1	Bacillus anthracis	2008	Georgia	Asia	Human
GCA_002025415.1	Bacillus anthracis	2008	Georgia	Asia	Human
GCA_002813875.1	Bacillus cereus	2008	China	Asia	Soil
GCA_002890075.1	Streptococcus pneumoniae	2008	Thailand	Asia	Unknown
GCA_002896595.1	Bacillus anthracis	2008	Turkey	Asia	Animal
GCA_003063925.1	Bacillus anthracis	2008	Finland	Europe	Animal
GCA_004519705.1	Bacillus thuringiensis	2008	Ireland	Europe	Human
GCA_004799705.1	Bacillus sp. DU-106	2008	China	Asia	Food
GCA_009873395.1	Bacillus paranthracis	2008	Korea	Asia	Human
GCA_010692785.1	Paenibacillus polymyxa	2008	Brazil	South America	Soil
GCA_018791885.1	Bacillus thuringiensis	2008	Turkey	Asia	Soil
GCA_022220505.1	Bacillus anthracis	2008	France	Europe	Animal
GCA_022220985.1	Bacillus anthracis	2008	France	Europe	Human
GCA_022221325.1	Bacillus anthracis	2008	Germany	Europe	Unknown
GCA_022637375.1	Bacillus sp. N5-665	2008	Germany	Europe	Soil
GCA_022814785.1	Bacillus mycoides	2008	Germany	Europe	Soil
GCA_023712815.1	Peribacillus simplex	2008	USA	North America	Other
GCA_023714715.1	Cytobacillus oceanisediminis	2008	USA	North America	Other
GCA_024623145.1	Bacillus cereus	2008	Germany	Europe	Animal
GCA_028356755.1	Bacillus thuringiensis	2008	Tunisia	Africa	Soil
GCA_029477365.1	Bacillus cereus	2008	Slovenia	Europe	Food
GCA_029477605.1	Bacillus cereus	2008	Slovenia	Europe	Food
GCA_029478855.1	Bacillus cereus	2008	Slovenia	Europe	Food
GCA_029478925.1	Bacillus wiedmannii	2008	Slovenia	Europe	Food
GCA_029479355.1	Bacillus cereus	2008	Slovenia	Europe	Food
GCA_029536475.1	Bacillus paranthracis	2008	Slovenia	Europe	Food
GCA_029537695.1	Bacillus cereus	2008	Slovenia	Europe	Food
GCA_029694585.1	Bacillus anthracis	2008	USA	North America	Animal
GCA_029695265.1	Bacillus anthracis	2008	France	Europe	Animal
GCA_029696005.1	Bacillus cereus	2008	France	Europe	Food
GCA_029696025.1	Bacillus cereus	2008	France	Europe	Food
GCA_029703495.1	Bacillus thuringiensis	2008	France	Europe	Food
GCA_029704995.1	Bacillus thuringiensis	2008	France	Europe	Food
GCA_029705015.1	Bacillus thuringiensis	2008	France	Europe	Food
GCA_029705035.1	Bacillus thuringiensis	2008	France	Europe	Food
GCA_029705075.1	Bacillus thuringiensis	2008	France	Europe	Food
GCA_029705095.1	Bacillus thuringiensis	2008	France	Europe	Food
GCA_029705175.1	Bacillus thuringiensis	2008	France	Europe	Food
GCA_029706765.1	Bacillus cereus	2008	France	Europe	Food
GCA_029706785.1	Bacillus thuringiensis	2008	France	Europe	Food
GCA_029706805.1	Bacillus thuringiensis	2008	France	Europe	Food
GCA_029706825.1	Bacillus thuringiensis	2008	France	Europe	Food
GCA_029706845.1	Bacillus thuringiensis	2008	France	Europe	Food
GCA_029706865.1	Bacillus thuringiensis	2008	France	Europe	Food
GCA_029706885.1	Bacillus cereus	2008	France	Europe	Food
GCA_029706905.1	Bacillus thuringiensis	2008	France	Europe	Food
GCA_029706925.1	Bacillus thuringiensis	2008	France	Europe	Food
GCA_031941205.1	Bacillus thuringiensis	2008	USA	North America	Human
GCA_031941245.1	Bacillus thuringiensis	2008	USA	North America	Human
GCA_031941265.1	Bacillus cereus	2008	USA	North America	Human
GCA_031941305.1	Bacillus thuringiensis	2008	USA	North America	Human
GCA_031941365.1	Bacillus thuringiensis	2008	USA	North America	Human
GCA_031941405.1	Bacillus cereus	2008	USA	North America	Human
GCA_000278385.1	Bacillus anthracis str. Heroin Ba4599	2009	Unknown	Unknown	Human
GCA_000559005.1	Bacillus anthracis 52-G	2009	Georgia	Asia	Animal
GCA_000725325.1	Bacillus anthracis	2009	Korea	Asia	Soil
GCA_000773635.1	Bacillus cereus	2009	USA	North America	Other
GCA_000819665.1	Paenibacillus polymyxa	2009	Egypt	Africa	Soil
GCA_001182785.1	Bacillus thuringiensis	2009	China	Asia	Soil
GCA_001183785.1	Bacillus thuringiensis serovar indiana	2009	USA	North America	Soil
GCA_001645525.1	Bacillus wiedmannii	2009	USA	North America	Food
GCA_001645535.1	Bacillus wiedmannii	2009	USA	North America	Food
GCA_001679765.1	Bacillus sp. B25(2016b)	2009	Mexico	North America	Soil
GCA_001941925.1	Bacillus cereus	2009	Unknown	Unknown	Other
GCA_002150025.1	Bacillus sp. JEM-1	2009	Unknown	Unknown	Other
GCA_002896575.1	Bacillus anthracis	2009	Turkey	Asia	Soil
GCA_003269915.1	Priestia endophytica	2009	South Africa	Africa	Animal
GCA_003269945.1	Priestia endophytica	2009	South Africa	Africa	Animal
GCA_003269955.1	Priestia endophytica	2009	South Africa	Africa	Animal
GCA_003444735.1	Bacillus thuringiensis	2009	Tunisia	Africa	Soil
GCA_009648955.1	Bacillus paranthracis	2009	USA	North America	Food
GCA_009669005.1	Bacillus anthracis	2009	South Africa	Africa	Animal
GCA_009669025.1	Bacillus anthracis	2009	South Africa	Africa	Animal
GCA_009669045.1	Bacillus anthracis	2009	South Africa	Africa	Animal
GCA_009669055.1	Bacillus anthracis	2009	South Africa	Africa	Animal
GCA_009669105.1	Bacillus anthracis	2009	South Africa	Africa	Animal
GCA_009669125.1	Bacillus anthracis	2009	South Africa	Africa	Animal
GCA_009669135.1	Bacillus anthracis	2009	South Africa	Africa	Animal
GCA_009669145.1	Bacillus anthracis	2009	South Africa	Africa	Animal
GCA_009669165.1	Bacillus anthracis	2009	South Africa	Africa	Soil
GCA_009669205.1	Bacillus anthracis	2009	South Africa	Africa	Animal
GCA_009669225.1	Bacillus anthracis	2009	South Africa	Africa	Animal
GCA_009669235.1	Bacillus anthracis	2009	South Africa	Africa	Animal
GCA_009669265.1	Bacillus anthracis	2009	South Africa	Africa	Animal
GCA_009669275.1	Bacillus anthracis	2009	South Africa	Africa	Animal
GCA_014466795.1	Bacillus anthracis	2009	Kazakhstan	Asia	Animal
GCA_014466805.1	Bacillus anthracis	2009	Kazakhstan	Asia	Animal
GCA_014712215.1	Bacillus anthracis	2009	Kazakhstan	Asia	Soil
GCA_014712235.1	Bacillus anthracis	2009	Kazakhstan	Asia	Human
GCA_017814005.1	Bacillus anthracis	2009	Germany	Europe	Animal
GCA_017814055.1	Bacillus anthracis	2009	Italy	Europe	Animal
GCA_017814095.1	Bacillus anthracis	2009	Italy	Europe	Animal
GCA_022221085.1	Bacillus anthracis str. BF1	2009	Unknown	Unknown	Animal
GCA_025960525.1	Bacillus cereus	2009	Colombia	South America	Other
GCA_029479025.1	Bacillus paranthracis	2009	Slovenia	Europe	Food
GCA_029536275.1	Bacillus paranthracis	2009	Slovenia	Europe	Food
GCA_029537545.1	Bacillus cereus	2009	Slovenia	Europe	Food
GCA_029694705.1	Bacillus anthracis	2009	France	Europe	Animal
GCA_029694745.1	Bacillus anthracis	2009	Germany	Europe	Other
GCA_029695145.1	Bacillus anthracis	2009	France	Europe	Animal
GCA_029695165.1	Bacillus anthracis	2009	France	Europe	Animal
GCA_029695325.1	Bacillus anthracis	2009	Germany	Europe	Other
GCA_029696045.1	Bacillus cereus	2009	France	Europe	Food
GCA_029701425.1	Bacillus anthracis	2009	Germany	Europe	Human
GCA_029701445.1	Bacillus anthracis	2009	United Kingdom	Europe	Human
GCA_029701925.1	Bacillus anthracis	2009	United Kingdom	Europe	Human
GCA_029702425.1	Bacillus anthracis	2009	United Kingdom	Europe	Human
GCA_029703455.1	Bacillus cereus	2009	France	Europe	Human
GCA_029705235.1	Bacillus thuringiensis	2009	France	Europe	Food
GCA_029705255.1	Bacillus cereus	2009	France	Europe	Food
GCA_029705275.1	Bacillus thuringiensis	2009	France	Europe	Food
GCA_031941285.1	Bacillus thuringiensis	2009	USA	North America	Human
GCA_031941345.1	Bacillus thuringiensis	2009	USA	North America	Human
GCA_031941445.1	Bacillus mobilis	2009	USA	North America	Human
GCA_031941465.1	Bacillus cereus	2009	USA	North America	Human
GCA_031941605.1	Bacillus cereus	2009	USA	North America	Human
GCA_000816555.1	Bacillus thuringiensis	2010	India	Asia	Other
GCA_000878525.1	Bacillus thuringiensis Sbt003	2010	China	Asia	Soil
GCA_000931375.1	Bacillus mycoides	2010	Brazil	South America	Plant
GCA_000935235.1	Bacillus cereus	2010	USA	North America	Soil
GCA_000969665.1	Bacillus thuringiensis serovar mexicanensis	2010	Egypt	Africa	Insect
GCA_001017635.1	Bacillus thuringiensis	2010	China	Asia	Other
GCA_001038755.1	Cytobacillus firmus	2010	Malaysia	Asia	Plant
GCA_001043575.1	Bacillus sp. LK2	2010	Malaysia	Africa	Plant
GCA_001043655.1	Bacillus cereus	2010	Malaysia	Asia	Plant
GCA_001049835.1	Paenibacillus sp. Mc5Re-14	2010	Egypt	Africa	Plant
GCA_001277855.1	Paenibacillus polymyxa	2010	China	Asia	Plant
GCA_001611175.1	Bacillus sp. GZT	2010	China	Asia	Soil
GCA_001645555.1	Bacillus wiedmannii	2010	USA	North America	Food
GCA_001677965.1	Bacillus cereus	2010	USA	North America	Animal
GCA_001816185.2	Bacillus sp. RZ2MS9	2010	Brazil	South America	Plant
GCA_002014535.1	Bacillus mycoides	2010	Unknown	Unknown	Food
GCA_002921215.1	Bacillus thuringiensis	2010	Brazil	South America	Soil
GCA_003046465.1	Bacillus thuringiensis	2010	Peru	South America	Unknown
GCA_003054785.2	Bacillus thuringiensis	2010	India	Asia	Soil
GCA_003545675.1	Bacillus cereus	2010	China	Asia	Soil
GCA_003858675.1	Bacillus pacificus	2010	China	Asia	Soil
GCA_008375355.1	Bacillus cereus	2010	Svalbard	Europe	Sediments
GCA_013394225.1	Paenibacillus kribbensis	2010	China	Asia	Soil
GCA_026013865.1	Peribacillus frigoritolerans	2010	China	Asia	Plant
GCA_026221135.1	Bacillus paramycoides	2010	Brazil	South America	Plant
GCA_029693925.1	Bacillus anthracis	2010	Namibia	Africa	Animal
GCA_029693965.1	Bacillus anthracis	2010	Namibia	Africa	Animal
GCA_029694005.1	Bacillus anthracis	2010	Namibia	Africa	Animal
GCA_029694045.1	Bacillus anthracis	2010	Namibia	Africa	Animal
GCA_029694085.1	Bacillus anthracis	2010	Namibia	Africa	Animal
GCA_029694125.1	Bacillus anthracis	2010	Namibia	Africa	Animal
GCA_029694265.1	Bacillus anthracis	2010	Namibia	Africa	Animal
GCA_029694385.1	Bacillus cereus	2010	USA	North America	Food
GCA_029696065.1	Bacillus thuringiensis	2010	France	Europe	Unknown
GCA_029696085.1	Bacillus thuringiensis	2010	France	Europe	Unknown
GCA_029696105.1	Bacillus cereus	2010	France	Europe	Food
GCA_029696125.1	Bacillus cereus	2010	France	Europe	Food
GCA_029696145.1	Bacillus cereus	2010	France	Europe	Food
GCA_029696165.1	Bacillus cereus	2010	France	Europe	Food
GCA_029696265.1	Bacillus cereus	2010	France	Europe	Food
GCA_029696485.1	Bacillus cereus biovar anthracis	2010	Cote d'Ivoire	Africa	Animal
GCA_029701145.1	Bacillus anthracis	2010	United Kingdom	Europe	Human
GCA_029701165.1	Bacillus anthracis	2010	United Kingdom	Europe	Human
GCA_029701225.1	Bacillus anthracis	2010	United Kingdom	Europe	Human
GCA_029701245.1	Bacillus anthracis	2010	United Kingdom	Europe	Human
GCA_029701265.1	Bacillus anthracis	2010	United Kingdom	Europe	Human
GCA_029701305.1	Bacillus anthracis	2010	United Kingdom	Europe	Human
GCA_029701325.1	Bacillus anthracis	2010	United Kingdom	Europe	Human
GCA_029701465.1	Bacillus anthracis	2010	Germany	Europe	Human
GCA_029701605.1	Bacillus anthracis	2010	United Kingdom	Europe	Human
GCA_029701625.1	Bacillus anthracis	2010	United Kingdom	Europe	Human
GCA_029701645.1	Bacillus anthracis	2010	United Kingdom	Europe	Human
GCA_029701665.1	Bacillus anthracis	2010	United Kingdom	Europe	Human
GCA_029701685.1	Bacillus anthracis	2010	United Kingdom	Europe	Human
GCA_029701705.1	Bacillus anthracis	2010	United Kingdom	Europe	Human
GCA_029701725.1	Bacillus anthracis	2010	United Kingdom	Europe	Human
GCA_029701745.1	Bacillus anthracis	2010	United Kingdom	Europe	Human
GCA_029701765.1	Bacillus anthracis	2010	United Kingdom	Europe	Human
GCA_029701785.1	Bacillus anthracis	2010	United Kingdom	Europe	Human
GCA_029701805.1	Bacillus anthracis	2010	United Kingdom	Europe	Human
GCA_029701825.1	Bacillus anthracis	2010	United Kingdom	Europe	Human
GCA_029701845.1	Bacillus anthracis	2010	United Kingdom	Europe	Human
GCA_029701865.1	Bacillus anthracis	2010	United Kingdom	Europe	Human
GCA_029701885.1	Bacillus anthracis	2010	United Kingdom	Europe	Human
GCA_029701905.1	Bacillus anthracis	2010	United Kingdom	Europe	Human
GCA_029701945.1	Bacillus anthracis	2010	United Kingdom	Europe	Human
GCA_029701965.1	Bacillus anthracis	2010	United Kingdom	Europe	Human
GCA_029701985.1	Bacillus anthracis	2010	United Kingdom	Europe	Human
GCA_029702005.1	Bacillus anthracis	2010	United Kingdom	Europe	Human
GCA_029702025.1	Bacillus anthracis	2010	United Kingdom	Europe	Human
GCA_029702045.1	Bacillus anthracis	2010	United Kingdom	Europe	Human
GCA_029702065.1	Bacillus anthracis	2010	United Kingdom	Europe	Human
GCA_029702085.1	Bacillus anthracis	2010	United Kingdom	Europe	Human
GCA_029702105.1	Bacillus anthracis	2010	United Kingdom	Europe	Human
GCA_029702125.1	Bacillus anthracis	2010	United Kingdom	Europe	Human
GCA_029702145.1	Bacillus anthracis	2010	United Kingdom	Europe	Human
GCA_029702165.1	Bacillus anthracis	2010	United Kingdom	Europe	Human
GCA_029702185.1	Bacillus anthracis	2010	United Kingdom	Europe	Human
GCA_029702205.1	Bacillus anthracis	2010	United Kingdom	Europe	Human
GCA_029702265.1	Bacillus anthracis	2010	United Kingdom	Europe	Human
GCA_029702305.1	Bacillus anthracis	2010	United Kingdom	Europe	Human
GCA_029702325.1	Bacillus anthracis	2010	United Kingdom	Europe	Human
GCA_029702345.1	Bacillus anthracis	2010	United Kingdom	Europe	Human
GCA_029702365.1	Bacillus anthracis	2010	United Kingdom	Europe	Human
GCA_029702485.1	Bacillus anthracis	2010	United Kingdom	Europe	Human
GCA_029705155.1	Bacillus thuringiensis	2010	France	Europe	Food
GCA_029705195.1	Bacillus thuringiensis	2010	France	Europe	Food
GCA_029705215.1	Bacillus thuringiensis	2010	France	Europe	Food
GCA_029705295.1	Bacillus thuringiensis	2010	France	Europe	Food
GCA_029705315.1	Bacillus cereus	2010	France	Europe	Food
GCA_029705375.1	Bacillus thuringiensis	2010	France	Europe	Food
GCA_029705435.1	Bacillus thuringiensis	2010	France	Europe	Food
GCA_029705835.1	Bacillus thuringiensis	2010	France	Europe	Food
GCA_029705895.1	Bacillus thuringiensis	2010	France	Europe	Food
GCA_029705915.1	Bacillus thuringiensis	2010	France	Europe	Food
GCA_029705935.1	Bacillus thuringiensis	2010	France	Europe	Food
GCA_029705975.1	Bacillus thuringiensis	2010	France	Europe	Food
GCA_029710075.1	Bacillus cereus	2010	USA	North America	Human
GCA_029710335.1	Bacillus cereus	2010	USA	North America	Human
GCA_029710355.1	Bacillus cereus	2010	USA	North America	Human
GCA_029710435.1	Bacillus cereus	2010	USA	North America	Human
GCA_030166975.1	Bacillus anthracis	2010	South Africa	Africa	Insect
GCA_030219985.1	Bacillus bombysepticus	2010	South Africa	Africa	Insect
GCA_031941485.1	Bacillus cereus	2010	USA	North America	Human
GCA_031941505.1	Bacillus toyonensis	2010	USA	North America	Human
GCA_031941525.1	Bacillus pseudomycoides	2010	USA	North America	Human
GCA_031941545.1	Bacillus thuringiensis	2010	USA	North America	Human
GCA_031941565.1	Bacillus cereus	2010	USA	North America	Human
GCA_031941585.1	Bacillus toyonensis	2010	USA	North America	Human
GCA_031941665.1	Bacillus mobilis	2010	USA	North America	Human
GCA_031941685.1	Bacillus thuringiensis	2010	USA	North America	Human
GCA_031941705.1	Bacillus wiedmannii	2010	USA	North America	Human
GCA_031941725.1	Bacillus thuringiensis	2010	USA	North America	Human
GCA_928858765.1	Bacillus anthracis	2010	Ukraine	Europe	Animal
GCA_000463565.1	Paenibacillus polymyxa	2011	Unknown	Unknown	Soil
GCA_000534935.2	Bacillus anthracis	2011	Zambia	Africa	Other
GCA_000600315.1	Bacillus thuringiensis	2011	China	Asia	Soil
GCA_000635895.2	Bacillus cereus	2011	China	Asia	Soil
GCA_000712615.1	Bacillus gaemokensis	2011	Unknown	Unknown	Sediments
GCA_000785455.1	Paenibacillus polymyxa	2011	China	Asia	Plant
GCA_000948245.1	Bacillus toyonensis	2011	Switzerland	Europe	Other
GCA_000948345.1	Bacillus cereus	2011	Chile	South America	Other
GCA_001482495.1	Bacillus sp. G3(2015)	2011	Malaysia	Africa	Other
GCA_001619755.1	Paenibacillus jamilae	2011	Malaysia	Asia	Other
GCA_001645445.1	Bacillus wiedmannii	2011	USA	North America	Food
GCA_001645455.1	Bacillus wiedmannii	2011	USA	North America	Food
GCA_001645465.1	Bacillus wiedmannii	2011	USA	North America	Food
GCA_001645685.2	Peribacillus muralis	2011	China	Asia	Soil
GCA_001719045.1	Paenibacillus polymyxa	2011	China	Asia	Food
GCA_001936485.1	Bacillus cereus	2011	Unknown	Unknown	Other
GCA_001941885.1	Bacillus cereus	2011	Unknown	Unknown	Other
GCA_001941905.1	Bacillus cereus	2011	Unknown	Unknown	Other
GCA_001955935.1	Paenibacillus peoriae	2011	Unknown	Unknown	Animal
GCA_002014505.1	Bacillus mycoides	2011	Unknown	Unknown	Food
GCA_002014545.1	Bacillus mycoides	2011	Unknown	Unknown	Food
GCA_002014575.1	Bacillus cereus	2011	Unknown	Unknown	Food
GCA_002795225.1	Bacillus thuringiensis	2011	China	Asia	Soil
GCA_005848985.1	Bacillus paranthracis	2011	China	Asia	Soil
GCA_006864225.1	Lysinibacillus sp. SDF0063	2011	Brazil	South America	Soil
GCA_008087155.1	Bacillus anthracis	2011	South Africa	Africa	Animal
GCA_008274885.1	Bacillus sp. SH8-8	2011	Kenya	Africa	Soil
GCA_008368855.1	Bacillus sp. TE8-1	2011	Kenya	Africa	Soil
GCA_008368905.1	Bacillus sp. SH5-2	2011	Kenya	Africa	Soil
GCA_013177495.2	Bacillus cereus	2011	Namibia	Africa	Soil
GCA_014236635.1	Bacillus toyonensis	2011	Argentina	South America	Sediments
GCA_015844555.1	Bacillus thuringiensis	2011	USA	North America	Soil
GCA_015844565.1	Bacillus thuringiensis	2011	USA	North America	Soil
GCA_015844725.1	Bacillus tropicus	2011	USA	North America	Unknown
GCA_015844775.1	Bacillus thuringiensis	2011	USA	North America	Soil
GCA_015844815.1	Bacillus tropicus	2011	USA	North America	Unknown
GCA_015844835.1	Cytobacillus firmus	2011	China	Asia	Unknown
GCA_015844875.1	Cytobacillus firmus	2011	China	Asia	Unknown
GCA_015844885.1	Cytobacillus firmus	2011	China	Asia	Unknown
GCA_015844915.1	Cytobacillus firmus	2011	China	Asia	Unknown
GCA_015844935.1	Bacillus toyonensis	2011	Germany	Europe	Soil
GCA_015844945.1	Bacillus thuringiensis	2011	Germany	Europe	Soil
GCA_015844975.1	Bacillus toyonensis	2011	Germany	Europe	Soil
GCA_015844985.1	Bacillus thuringiensis	2011	Germany	Europe	Soil
GCA_015844995.1	Bacillus toyonensis	2011	Germany	Europe	Soil
GCA_015845025.1	Bacillus toyonensis	2011	Germany	Europe	Soil
GCA_015845055.1	Bacillus mycoides	2011	Germany	Europe	Animal
GCA_015845075.1	Bacillus wiedmannii	2011	Germany	Europe	Unknown
GCA_015845085.1	Bacillus thuringiensis	2011	Germany	Europe	Animal
GCA_015845115.1	Bacillus toyonensis	2011	Germany	Europe	Unknown
GCA_015845125.1	Bacillus thuringiensis	2011	Germany	Europe	Animal
GCA_015845135.1	Bacillus cereus	2011	Germany	Europe	Animal
GCA_015845195.1	Bacillus thuringiensis	2011	USA	North America	Soil
GCA_015845205.1	Bacillus thuringiensis	2011	USA	North America	Soil
GCA_015845255.1	Bacillus thuringiensis	2011	USA	North America	Soil
GCA_015845275.1	Bacillus thuringiensis	2011	USA	North America	Soil
GCA_015845285.1	Bacillus thuringiensis	2011	Spain	Europe	Soil
GCA_015845305.1	Bacillus thuringiensis	2011	USA	North America	Soil
GCA_015845375.1	Bacillus cereus	2011	Germany	Europe	Soil
GCA_015845385.1	Bacillus mycoides	2011	Germany	Europe	Food
GCA_015845395.1	Bacillus mycoides	2011	Germany	Europe	Food
GCA_015845405.1	Bacillus tropicus	2011	United Kingdom	Europe	Soil
GCA_015845455.1	Bacillus cereus	2011	Thailand	Asia	Plant
GCA_015845495.1	Bacillus paranthracis	2011	United Kingdom	Europe	Soil
GCA_015845685.1	Bacillus thuringiensis	2011	USA	North America	Unknown
GCA_015845695.1	Bacillus thuringiensis	2011	USA	North America	Unknown
GCA_015845785.1	Paenibacillus polymyxa	2011	USA	North America	Unknown
GCA_015845815.1	Bacillus thuringiensis	2011	Burma	Asia	Insect
GCA_015845835.1	Brevibacillus formosus	2011	USA	North America	Unknown
GCA_015845965.1	Priestia endophytica	2011	China	Asia	Soil
GCA_015846035.1	Bacillus tropicus	2011	USA	North America	Soil
GCA_015846045.1	Bacillus thuringiensis	2011	China	Asia	Unknown
GCA_015846085.1	Bacillus thuringiensis	2011	China	Asia	Soil
GCA_015854565.1	Bacillus wiedmannii	2011	USA	North America	Soil
GCA_015880905.1	Cytobacillus firmus	2011	China	Asia	Soil
GCA_015880935.1	Cytobacillus firmus	2011	China	Asia	Soil
GCA_015880975.1	Bacillus thuringiensis	2011	China	Asia	Soil
GCA_015881025.1	Bacillus thuringiensis	2011	USA	North America	Soil
GCA_015881065.1	Bacillus thuringiensis	2011	USA	North America	Soil
GCA_015881085.1	Bacillus thuringiensis	2011	USA	North America	Soil
GCA_015881105.1	Bacillus thuringiensis	2011	USA	North America	Soil
GCA_015881125.1	Bacillus thuringiensis	2011	USA	North America	Soil
GCA_015881145.1	Bacillus thuringiensis	2011	USA	North America	Soil
GCA_015881165.1	Bacillus thuringiensis	2011	USA	North America	Soil
GCA_015912835.1	Bacillus thuringiensis	2011	Germany	Europe	Unknown
GCA_015912885.1	Brevibacillus brevis	2011	China	Asia	Unknown
GCA_016068345.1	Bacillus paranthracis	2011	USA	North America	Insect
GCA_016068395.1	Bacillus wiedmannii	2011	China	Asia	Unknown
GCA_016491655.1	Bacillus mycoides	2011	USA	North America	Other
GCA_017814305.1	Bacillus anthracis	2011	Italy	Europe	Animal
GCA_018221535.1	Bacillus cereus	2011	Spain	Europe	Plant
GCA_018736705.1	Bacillus mycoides	2011	Poland	Europe	Soil
GCA_018736725.1	Bacillus mycoides	2011	Poland	Europe	Soil
GCA_018736745.1	Bacillus mycoides	2011	Poland	Europe	Soil
GCA_018736765.1	Bacillus mycoides	2011	Poland	Europe	Soil
GCA_018739305.1	Bacillus mycoides	2011	Poland	Europe	Soil
GCA_018739365.1	Bacillus mycoides	2011	Poland	Europe	Soil
GCA_018739385.1	Bacillus mycoides	2011	Poland	Europe	Soil
GCA_018739445.1	Bacillus mycoides	2011	Poland	Europe	Soil
GCA_018739485.1	Bacillus mycoides	2011	Poland	Europe	Soil
GCA_018739505.1	Bacillus mycoides	2011	Poland	Europe	Soil
GCA_018739525.1	Bacillus mycoides	2011	Poland	Europe	Soil
GCA_018739545.1	Bacillus mycoides	2011	Poland	Europe	Soil
GCA_018739605.1	Bacillus toyonensis	2011	Poland	Europe	Soil
GCA_018739625.1	Bacillus mycoides	2011	Poland	Europe	Soil
GCA_018739645.1	Bacillus mycoides	2011	Poland	Europe	Soil
GCA_018739665.1	Bacillus mycoides	2011	Poland	Europe	Soil
GCA_018739685.1	Bacillus mycoides	2011	Poland	Europe	Soil
GCA_018739705.1	Bacillus mycoides	2011	Poland	Europe	Soil
GCA_018740945.1	Bacillus mycoides	2011	Poland	Europe	Soil
GCA_018741005.1	Bacillus mycoides	2011	Poland	Europe	Soil
GCA_018741085.1	Bacillus mycoides	2011	Poland	Europe	Soil
GCA_018741125.1	Bacillus toyonensis	2011	Poland	Europe	Soil
GCA_018741145.1	Bacillus mycoides	2011	Poland	Europe	Soil
GCA_018741165.1	Bacillus mycoides	2011	Poland	Europe	Soil
GCA_018741285.1	Bacillus wiedmannii	2011	Poland	Europe	Soil
GCA_018741405.1	Bacillus wiedmannii	2011	Poland	Europe	Soil
GCA_018741465.1	Bacillus mycoides	2011	Poland	Europe	Soil
GCA_018741505.1	Bacillus mycoides	2011	Poland	Europe	Soil
GCA_018741525.1	Bacillus toyonensis	2011	Poland	Europe	Soil
GCA_018741545.1	Bacillus toyonensis	2011	Poland	Europe	Soil
GCA_018741565.1	Bacillus mycoides	2011	Poland	Europe	Soil
GCA_018741585.1	Bacillus wiedmannii	2011	Poland	Europe	Soil
GCA_018741605.1	Bacillus mycoides	2011	Poland	Europe	Soil
GCA_018741625.1	Bacillus toyonensis	2011	Poland	Europe	Soil
GCA_018741645.1	Bacillus mycoides	2011	Poland	Europe	Soil
GCA_018741985.1	Bacillus mycoides	2011	Poland	Europe	Soil
GCA_018742045.1	Bacillus mycoides	2011	Poland	Europe	Soil
GCA_018742105.1	Bacillus mycoides	2011	Poland	Europe	Soil
GCA_018742185.1	Bacillus mycoides	2011	Poland	Europe	Soil
GCA_018742205.1	Bacillus mycoides	2011	Poland	Europe	Soil
GCA_018742225.1	Bacillus mycoides	2011	Poland	Europe	Soil
GCA_018742245.1	Bacillus mycoides	2011	Poland	Europe	Soil
GCA_018742265.1	Bacillus mycoides	2011	Poland	Europe	Soil
GCA_018742285.1	Bacillus mycoides	2011	Poland	Europe	Soil
GCA_018751995.1	Bacillus mycoides	2011	Poland	Europe	Soil
GCA_019400865.1	Brevibacillus formosus	2011	India	Asia	Soil
GCA_027477615.1	Bacillus pacificus	2011	India	Asia	Sediments
GCA_029694025.1	Bacillus anthracis	2011	Namibia	Africa	Animal
GCA_029694165.1	Bacillus anthracis	2011	Namibia	Africa	Animal
GCA_029694365.1	Bacillus cereus	2011	USA	North America	Animal
GCA_029694625.1	Bacillus anthracis	2011	Kyrgyzstan	Asia	Soil
GCA_029694685.1	Bacillus anthracis	2011	Kyrgyzstan	Asia	Soil
GCA_029694815.1	Bacillus anthracis	2011	Kyrgyzstan	Asia	Soil
GCA_029694835.1	Bacillus anthracis	2011	Kyrgyzstan	Asia	Soil
GCA_029695065.1	Bacillus anthracis	2011	Kyrgyzstan	Asia	Soil
GCA_029695085.1	Bacillus anthracis	2011	Kyrgyzstan	Asia	Soil
GCA_029695825.1	Bacillus anthracis	2011	Unknown	Unknown	Unknown
GCA_029695885.1	Bacillus anthracis	2011	Unknown	Unknown	Unknown
GCA_029702835.1	Bacillus cereus	2011	China	Asia	Food
GCA_029704205.1	Bacillus thuringiensis	2011	France	Europe	Food
GCA_029704225.1	Bacillus thuringiensis	2011	France	Europe	Food
GCA_029704245.1	Bacillus thuringiensis	2011	France	Europe	Food
GCA_029705855.1	Bacillus thuringiensis	2011	France	Europe	Food
GCA_029705875.1	Bacillus thuringiensis	2011	France	Europe	Food
GCA_029705955.1	Bacillus thuringiensis	2011	France	Europe	Food
GCA_029710095.1	Bacillus cereus	2011	USA	North America	Human
GCA_029710115.1	Bacillus cereus	2011	USA	North America	Human
GCA_029710255.1	Bacillus cereus	2011	USA	North America	Human
GCA_029710375.1	Bacillus cereus	2011	USA	North America	Human
GCA_029710805.1	Bacillus thuringiensis	2011	Japan	Asia	Soil
GCA_029710825.1	Bacillus thuringiensis	2011	Japan	Asia	Soil
GCA_029710845.1	Bacillus thuringiensis	2011	Japan	Asia	Soil
GCA_031941645.1	Bacillus cereus	2011	USA	North America	Human
GCA_031941785.1	Bacillus cereus	2011	USA	North America	Human
GCA_001008565.1	Bacillus cereus	2012	Netherlands	Europe	Food
GCA_001008595.1	Bacillus cereus	2012	Netherlands	Europe	Food
GCA_001008645.1	Bacillus cereus	2012	Netherlands	Europe	Food
GCA_001008655.1	Bacillus wiedmannii	2012	Netherlands	Europe	Food
GCA_001012775.1	Brevibacillus formosus	2012	China	Asia	Soil
GCA_001277955.1	Bacillus anthracis	2012	Greece	Europe	Animal
GCA_001429465.1	Bacillus sp. Root11	2012	Germany	Europe	Plant
GCA_001543225.1	Bacillus anthracis	2012	Germany	Europe	Animal
GCA_001578185.1	Peribacillus simplex	2012	Netherlands	Europe	Plant
GCA_001583685.1	Bacillus cereus	2012	Unknown	Unknown	Food
GCA_001583695.1	Bacillus wiedmannii	2012	USA	North America	Food
GCA_001583745.1	Bacillus cereus	2012	USA	North America	Other
GCA_001583805.1	Bacillus cereus	2012	USA	North America	Food
GCA_001583845.1	Bacillus cereus	2012	Unknown	Unknown	Other
GCA_001583865.1	Bacillus cereus	2012	Unknown	Unknown	Food
GCA_001583875.1	Bacillus cereus	2012	Unknown	Unknown	Food
GCA_001583925.1	Bacillus cereus	2012	USA	North America	Food
GCA_001583935.1	Bacillus cereus	2012	USA	North America	Food
GCA_001583975.1	Bacillus cereus	2012	Unknown	Unknown	Food
GCA_001584105.1	Bacillus cereus	2012	USA	North America	Food
GCA_001593085.1	Paenibacillus polymyxa	2012	Austria	Europe	Other
GCA_001598095.1	Bacillus thuringiensis	2012	USA	North America	Soil
GCA_001618665.1	Bacillus thuringiensis	2012	China	Asia	Unknown
GCA_001636315.1	Neobacillus mesonae	2012	China	Asia	Soil
GCA_001645505.1	Bacillus wiedmannii	2012	USA	North America	Food
GCA_001654475.1	Bacillus anthracis	2012	Bangladesh	Asia	Other
GCA_001831375.1	Bacillus sp. ABP14	2012	Brazil	South America	Other
GCA_001909175.1	Bacillus cereus	2012	India	Asia	Human
GCA_001996445.1	Paenibacillus ihbetae	2012	India	Asia	Sediments
GCA_002014485.1	Bacillus cereus	2012	Unknown	Unknown	Food
GCA_002014635.1	Bacillus wiedmannii	2012	USA	North America	Food
GCA_002025375.1	Bacillus anthracis	2012	Georgia	Asia	Food
GCA_002025435.1	Bacillus anthracis	2012	Georgia	Asia	Human
GCA_002158195.1	Bacillus pseudomycoides	2012	USA	North America	Food
GCA_002215075.1	Brevibacillus formosus	2012	China	Asia	Plant
GCA_002741055.1	Paenibacillus ihbetae	2012	India	Asia	Sediments
GCA_002896585.1	Bacillus anthracis	2012	Turkey	Asia	Soil
GCA_003610835.1	Bacillus wiedmannii	2012	China	Asia	Soil
GCA_004367815.1	Bacillus sp. BH2	2012	Algeria	Africa	Plant
GCA_004367825.2	Bacillus sp. BH32	2012	Algeria	Africa	Plant
GCA_008042285.1	Bacillus sp. AR13-1	2012	Argentina	South America	Soil
GCA_008042305.1	Bacillus sp. AY18-3	2012	Kazakhstan	Asia	Soil
GCA_008042335.1	Bacillus sp. AR18-7	2012	Argentina	South America	Soil
GCA_008042345.1	Bacillus sp. AR8-1	2012	Argentina	South America	Soil
GCA_008042375.1	Bacillus sp. BF9-10	2012	Burkina Faso	Africa	Soil
GCA_008042405.1	Bacillus sp. SH7-1	2012	Kenya	Africa	Soil
GCA_008274865.1	Bacillus sp. AR4-2	2012	Argentina	South America	Soil
GCA_008274905.1	Bacillus sp. JAS24-2	2012	Poland	Europe	Soil
GCA_008368745.1	Bacillus sp. AY1-10	2012	Kazakhstan	Asia	Soil
GCA_008368755.1	Bacillus sp. AR2-1	2012	Argentina	South America	Soil
GCA_008368785.1	Bacillus sp. AY3-1	2012	Kazakhstan	Asia	Soil
GCA_008368795.1	Bacillus sp. BF2-3	2012	Burkina Faso	Africa	Soil
GCA_008368805.1	Bacillus sp. BB56-3	2012	Poland	Europe	Soil
GCA_008368845.1	Bacillus sp. BB51/4	2012	Poland	Europe	Soil
GCA_008368885.1	Bacillus sp. BPN334	2012	Poland	Europe	Soil
GCA_008368895.1	Bacillus sp. BB081	2012	Poland	Europe	Soil
GCA_008368945.1	Bacillus sp. JAS102	2012	Poland	Europe	Soil
GCA_008368965.1	Bacillus sp. AY2-1	2012	Kazakhstan	Asia	Soil
GCA_009650715.1	Paenibacillus polymyxa	2012	Mexico	North America	Unknown
GCA_009849605.1	Cytobacillus firmus	2012	Slovenia	Europe	Other
GCA_012184275.1	Bacillus paranthracis	2012	China	Asia	Other
GCA_014858585.1	Paenibacillus sp. 23TSA30-6	2012	Georgia	Asia	Soil
GCA_014892475.1	Priestia megaterium	2012	Russia	Asia	Soil
GCA_015912775.1	Bacillus thuringiensis	2012	USA	North America	Unknown
GCA_017813975.1	Bacillus anthracis	2012	Germany	Europe	Animal
GCA_017813995.1	Bacillus anthracis	2012	Germany	Europe	Animal
GCA_017814155.1	Bacillus anthracis	2012	Italy	Europe	Animal
GCA_017814195.1	Bacillus anthracis	2012	Italy	Europe	Animal
GCA_017814215.1	Bacillus anthracis	2012	Italy	Europe	Human
GCA_018884185.1	Bacillus cereus	2012	China	Asia	Soil
GCA_020775695.1	Bacillus thuringiensis	2012	Unknown	Unknown	Food
GCA_020775705.1	Bacillus thuringiensis	2012	Unknown	Unknown	Food
GCA_020775795.1	Bacillus thuringiensis	2012	Unknown	Unknown	Food
GCA_021270385.1	Brevibacillus sp. AF8	2012	India	Asia	Soil
GCA_022221125.1	Bacillus anthracis	2012	Germany	Europe	Human
GCA_022813115.1	Paenibacillus polymyxa	2012	Mexico	North America	Plant
GCA_024519925.1	Cytobacillus sp. Bac17	2012	Canada	North America	Plant
GCA_029479145.1	Bacillus cereus	2012	Slovenia	Europe	Other
GCA_029479165.1	Bacillus cereus	2012	Slovenia	Europe	Other
GCA_029479175.1	Bacillus cereus	2012	Slovenia	Europe	Other
GCA_029479345.1	Bacillus cereus	2012	Slovenia	Europe	Other
GCA_029537565.1	Bacillus cereus	2012	Slovenia	Europe	Other
GCA_029693945.1	Bacillus anthracis	2012	Namibia	Africa	Animal
GCA_029694065.1	Bacillus anthracis	2012	Namibia	Africa	Animal
GCA_029694105.1	Bacillus anthracis	2012	Namibia	Africa	Animal
GCA_029694305.1	Bacillus cereus	2012	USA	North America	Food
GCA_029695505.1	Bacillus anthracis	2012	France	Europe	Human
GCA_029701345.1	Bacillus anthracis	2012	Germany	Europe	Human
GCA_029701385.1	Bacillus anthracis	2012	Denmark	Europe	Human
GCA_029701405.1	Bacillus anthracis	2012	Denmark	Europe	Human
GCA_029701505.1	Bacillus anthracis	2012	United Kingdom	Europe	Human
GCA_029701545.1	Bacillus anthracis	2012	United Kingdom	Europe	Human
GCA_029701585.1	Bacillus anthracis	2012	United Kingdom	Europe	Human
GCA_029702815.1	Bacillus cereus biovar anthracis	2012	Democratic Republic of the Congo	Africa	Animal
GCA_029702935.1	Bacillus cereus biovar anthracis	2012	Central African Republic	Africa	Animal
GCA_029704265.1	Bacillus thuringiensis	2012	France	Europe	Food
GCA_029704285.1	Bacillus thuringiensis	2012	France	Europe	Food
GCA_029704715.1	Bacillus thuringiensis	2012	France	Europe	Food
GCA_029704755.1	Bacillus thuringiensis	2012	France	Europe	Food
GCA_029704775.1	Bacillus thuringiensis	2012	France	Europe	Food
GCA_029704795.1	Bacillus thuringiensis	2012	France	Europe	Food
GCA_029704815.1	Bacillus thuringiensis	2012	France	Europe	Food
GCA_029704835.1	Bacillus thuringiensis	2012	France	Europe	Food
GCA_029705795.1	Bacillus thuringiensis	2012	France	Europe	Food
GCA_029710135.1	Bacillus cereus	2012	USA	North America	Human
GCA_029710295.1	Bacillus cereus	2012	USA	North America	Human
GCA_029710785.1	Bacillus cereus	2012	Japan	Asia	Soil
GCA_030067855.1	Bacillus cereus	2012	Namibia	Africa	Soil
GCA_030067875.1	Bacillus cereus	2012	Namibia	Africa	Unknown
GCA_031941745.1	Bacillus cereus	2012	USA	North America	Human
GCA_031941845.1	Bacillus thuringiensis	2012	USA	North America	Human
GCA_031941855.1	Bacillus cereus	2012	USA	North America	Human
GCA_928858585.1	Bacillus anthracis	2012	Ukraine	Europe	Soil
GCA_928865485.1	Bacillus anthracis	2012	Ukraine	Europe	Animal
GCA_928869835.1	Bacillus anthracis	2012	Ukraine	Europe	Animal
GCA_000735775.1	Paenibacillus polymyxa	2013	China	Asia	Unknown
GCA_001423865.2	Brevibacillus sp. Leaf182	2013	Switzerland	Europe	Plant
GCA_001429475.1	Bacillus sp. Root131	2013	Germany	Europe	Plant
GCA_001518875.1	Bacillus cereus	2013	Korea	Asia	Other
GCA_001541985.1	Bacillus mycoides	2013	South Africa	Africa	Other
GCA_001541995.1	Bacillus cereus	2013	South Africa	Africa	Other
GCA_001583855.1	Bacillus cereus	2013	Unknown	Unknown	Food
GCA_001619285.1	Bacillus cereus	2013	Netherlands	Europe	Food
GCA_001619355.1	Bacillus cereus	2013	Netherlands	Europe	Food
GCA_001619395.1	Bacillus cereus	2013	Netherlands	Europe	Food
GCA_001619405.1	Bacillus cereus	2013	Netherlands	Europe	Food
GCA_001619425.1	Bacillus cereus	2013	Netherlands	Europe	Food
GCA_001619445.1	Bacillus cereus	2013	Netherlands	Europe	Food
GCA_001619505.1	Bacillus mycoides	2013	Netherlands	Europe	Food
GCA_001619525.1	Bacillus cereus	2013	Netherlands	Europe	Food
GCA_001940445.1	Bacillus sp. MB366	2013	Pakistan	Asia	Other
GCA_002006985.1	Klebsiella pneumoniae	2013	Pakistan	Asia	Other
GCA_002014705.1	Bacillus cereus	2013	Unknown	Unknown	Food
GCA_002024545.1	Bacillus thuringiensis	2013	Algeria	Africa	Sediments
GCA_002211135.1	Bacillus sp. MB353a	2013	Pakistan	Asia	Other
GCA_002550265.1	Bacillus cereus	2013	USA	North America	Food
GCA_002550875.1	Bacillus wiedmannii	2013	USA	North America	Food
GCA_002551615.1	Bacillus thuringiensis	2013	USA	North America	Food
GCA_002552125.1	Bacillus toyonensis	2013	USA	North America	Food
GCA_002552205.1	Bacillus wiedmannii	2013	USA	North America	Food
GCA_002552715.1	Bacillus pseudomycoides	2013	USA	North America	Food
GCA_002552975.1	Bacillus toyonensis	2013	USA	North America	Food
GCA_002553045.1	Bacillus thuringiensis	2013	USA	North America	Food
GCA_002553095.1	Bacillus cereus	2013	USA	North America	Food
GCA_002555735.1	Bacillus wiedmannii	2013	USA	North America	Plant
GCA_002556325.1	Bacillus toyonensis	2013	USA	North America	Soil
GCA_002557515.1	Bacillus toyonensis	2013	USA	North America	Unknown
GCA_002557665.1	Bacillus wiedmannii	2013	USA	North America	Unknown
GCA_002559355.1	Bacillus cereus	2013	USA	North America	Food
GCA_002560415.1	Bacillus cereus	2013	USA	North America	Unknown
GCA_002561045.1	Bacillus thuringiensis	2013	USA	North America	Food
GCA_002561585.1	Bacillus thuringiensis	2013	USA	North America	Food
GCA_002561725.1	Bacillus cereus	2013	USA	North America	Food
GCA_002562045.1	Bacillus thuringiensis	2013	USA	North America	Food
GCA_002562265.1	Bacillus cereus	2013	USA	North America	Soil
GCA_002562735.1	Bacillus cereus	2013	USA	North America	Soil
GCA_002563275.1	Bacillus thuringiensis	2013	USA	North America	Food
GCA_002564355.1	Bacillus cereus	2013	USA	North America	Soil
GCA_002564835.1	Bacillus cereus	2013	USA	North America	Food
GCA_002565025.1	Bacillus cereus	2013	USA	North America	Food
GCA_002565945.1	Bacillus thuringiensis	2013	USA	North America	Animal
GCA_002567065.1	Bacillus cereus	2013	USA	North America	Food
GCA_002567265.1	Bacillus thuringiensis	2013	USA	North America	Food
GCA_002567865.1	Bacillus thuringiensis	2013	USA	North America	Food
GCA_002567915.1	Bacillus cereus	2013	USA	North America	Food
GCA_002567945.1	Bacillus thuringiensis	2013	USA	North America	Food
GCA_002568045.1	Bacillus thuringiensis	2013	USA	North America	Animal
GCA_002568345.1	Bacillus thuringiensis	2013	USA	North America	Food
GCA_002568865.1	Bacillus toyonensis	2013	USA	North America	Insect
GCA_002569095.1	Bacillus toyonensis	2013	USA	North America	Other
GCA_002569165.1	Bacillus wiedmannii	2013	USA	North America	Insect
GCA_002569325.1	Bacillus toyonensis	2013	USA	North America	Plant
GCA_002569365.1	Bacillus toyonensis	2013	USA	North America	Other
GCA_002569825.1	Bacillus thuringiensis	2013	USA	North America	Soil
GCA_002569835.1	Bacillus toyonensis	2013	USA	North America	Plant
GCA_002570025.1	Bacillus toyonensis	2013	USA	North America	Soil
GCA_002570035.1	Bacillus wiedmannii	2013	USA	North America	Other
GCA_002570045.1	Bacillus toyonensis	2013	USA	North America	Other
GCA_002570645.1	Priestia megaterium	2013	USA	North America	Food
GCA_002570845.1	Bacillus cereus	2013	USA	North America	Soil
GCA_002571245.1	Bacillus thuringiensis	2013	USA	North America	Food
GCA_002571265.1	Bacillus thuringiensis	2013	USA	North America	Food
GCA_002574295.1	Bacillus thuringiensis	2013	USA	North America	Food
GCA_002575015.1	Bacillus thuringiensis	2013	USA	North America	Food
GCA_002576405.1	Bacillus thuringiensis	2013	USA	North America	Food
GCA_002577605.1	Bacillus thuringiensis	2013	USA	North America	Plant
GCA_002578195.1	Bacillus cereus	2013	USA	North America	Unknown
GCA_002578325.1	Bacillus cereus	2013	USA	North America	Unknown
GCA_002578625.1	Bacillus thuringiensis	2013	USA	North America	Plant
GCA_002580085.1	Bacillus toyonensis	2013	USA	North America	Insect
GCA_002580975.1	Bacillus toyonensis	2013	USA	North America	Plant
GCA_002581735.1	Bacillus toyonensis	2013	USA	North America	Soil
GCA_002581905.1	Bacillus wiedmannii	2013	USA	North America	Insect
GCA_002581925.1	Bacillus toyonensis	2013	USA	North America	Other
GCA_002582255.1	Bacillus wiedmannii	2013	USA	North America	Insect
GCA_002582575.1	Bacillus thuringiensis	2013	USA	North America	Unknown
GCA_002582935.1	Bacillus cereus	2013	USA	North America	Unknown
GCA_002583235.1	Bacillus thuringiensis	2013	USA	North America	Plant
GCA_002584075.1	Bacillus cereus	2013	USA	North America	Plant
GCA_002584465.1	Bacillus cereus	2013	USA	North America	Insect
GCA_002584605.1	Bacillus thuringiensis	2013	USA	North America	Insect
GCA_002803435.1	Bacillus sp. mrc49	2013	India	Asia	Soil
GCA_002911745.1	Bacillus thuringiensis serovar japonensis	2013	United Kingdom	Europe	Insect
GCA_002911755.1	Bacillus thuringiensis serovar thuringiensis	2013	United Kingdom	Europe	Insect
GCA_002911785.1	Bacillus thuringiensis serovar japonensis	2013	United Kingdom	Europe	Insect
GCA_002911795.1	Bacillus thuringiensis serovar medellin	2013	United Kingdom	Europe	Insect
GCA_002911825.1	Bacillus thuringiensis serovar sotto	2013	United Kingdom	Europe	Insect
GCA_002911865.1	Bacillus thuringiensis serovar kurstaki	2013	United Kingdom	Europe	Insect
GCA_002911905.1	Bacillus thuringiensis serovar kumamtoensis	2013	United Kingdom	Europe	Insect
GCA_002911925.1	Bacillus thuringiensis serovar galleriae	2013	United Kingdom	Europe	Insect
GCA_002911945.1	Bacillus thuringiensis serovar monterrey	2013	United Kingdom	Europe	Unknown
GCA_002911955.1	Bacillus thuringiensis serovar entomocidus	2013	United Kingdom	Europe	Insect
GCA_002911965.1	Bacillus thuringiensis serovar alesti	2013	United Kingdom	Europe	Insect
GCA_002911975.1	Bacillus thuringiensis serovar morrisoni	2013	United Kingdom	Europe	Insect
GCA_002912045.1	Bacillus thuringiensis serovar higo	2013	United Kingdom	Europe	Insect
GCA_002912065.1	Bacillus thuringiensis serovar morrisoni	2013	United Kingdom	Europe	Insect
GCA_002912075.1	Bacillus thuringiensis serovar israelensis	2013	United Kingdom	Europe	Insect
GCA_002912105.1	Bacillus thuringiensis serovar kurstaki	2013	United Kingdom	Europe	Insect
GCA_002912115.1	Bacillus thuringiensis serovar berliner	2013	United Kingdom	Europe	Insect
GCA_002912135.1	Bacillus thuringiensis serovar darmstadiensis	2013	United Kingdom	Europe	Insect
GCA_002912215.1	Bacillus thuringiensis serovar kurstaki	2013	United Kingdom	Europe	Insect
GCA_002969075.2	Bacillus thuringiensis	2013	India	Asia	Insect
GCA_003402455.1	Bacillus sp. HMA207	2013	Japan	Asia	Soil
GCA_003439135.1	Bacillus cereus	2013	China	Asia	Human
GCA_003458115.1	Bacillus sp. ISO11	2013	USA	North America	Animal
GCA_003546665.1	Bacillus thuringiensis LM1212	2013	France	Europe	Unknown
GCA_003586605.1	Bacillus cereus	2013	India	Asia	Soil
GCA_003990255.1	Bacillus sp. VKPM B-3276	2013	Russia	Asia	Insect
GCA_006874425.1	Paenibacillus ottowii	2013	USA	North America	Animal
GCA_008274925.1	Bacillus mycoides	2013	Poland	Europe	Soil
GCA_009884335.1	Bacillus paranthracis	2013	Korea	Asia	Human
GCA_009928555.1	Bacillus cereus	2013	China	Asia	Insect
GCA_014854715.1	Paenibacillus polymyxa	2013	China	Asia	Soil
GCA_018141085.1	Bacillus tropicus	2013	France	Europe	Insect
GCA_019748875.1	Peribacillus simplex	2013	USA	North America	Other
GCA_019748885.1	Bacillus cereus	2013	USA	North America	Other
GCA_019748935.1	Cytobacillus firmus	2013	USA	North America	Other
GCA_019749015.1	Bacillus cereus	2013	USA	North America	Other
GCA_019749035.1	Brevibacillus brevis	2013	USA	North America	Other
GCA_019749075.1	Paenibacillus polymyxa	2013	USA	North America	Other
GCA_019749095.1	Paenibacillus polymyxa	2013	USA	North America	Other
GCA_019749115.1	Paenibacillus polymyxa	2013	USA	North America	Other
GCA_019749165.1	Paenibacillus polymyxa	2013	USA	North America	Other
GCA_020739985.1	Bacillus cereus	2013	USA	North America	Human
GCA_020775365.1	Bacillus thuringiensis	2013	Unknown	Unknown	Unknown
GCA_020775395.1	Bacillus thuringiensis	2013	Unknown	Unknown	Unknown
GCA_020831385.1	Bacillus thuringiensis	2013	USA	North America	Human
GCA_021014295.1	Bacillus anthracis	2013	India	Asia	Animal
GCA_021097345.1	Bacillus mycoides	2013	USA	North America	Soil
GCA_021654875.1	Bacillus cereus	2013	Unknown	Unknown	Unknown
GCA_021654895.1	Bacillus cereus	2013	Unknown	Unknown	Unknown
GCA_021654915.1	Bacillus cereus	2013	Unknown	Unknown	Unknown
GCA_021654935.1	Bacillus cereus	2013	Unknown	Unknown	Unknown
GCA_021654955.1	Bacillus cereus	2013	Unknown	Unknown	Unknown
GCA_021654975.1	Bacillus cereus	2013	Unknown	Unknown	Unknown
GCA_021654995.1	Bacillus cereus	2013	Unknown	Unknown	Unknown
GCA_021655015.1	Bacillus cereus	2013	Unknown	Unknown	Unknown
GCA_022059355.1	Bacillus anthracis	2013	India	Asia	Soil
GCA_022221165.1	Bacillus anthracis	2013	Bangladesh	Asia	Soil
GCA_022221225.1	Bacillus anthracis	2013	Italy	Europe	Animal
GCA_023713325.1	Cytobacillus oceanisediminis	2013	USA	North America	Other
GCA_023713405.1	Cytobacillus oceanisediminis	2013	USA	North America	Other
GCA_024702005.1	Bacillus paranthracis	2013	Benin	Africa	Plant
GCA_024741115.1	Bacillus paranthracis	2013	Benin	Africa	Plant
GCA_028356555.1	Bacillus thuringiensis	2013	Lebanon	Asia	Soil
GCA_028728315.1	Bacillus sp. BLCC1-0148	2013	China	Asia	Soil
GCA_029693985.1	Bacillus anthracis	2013	Namibia	Africa	Animal
GCA_029701485.1	Bacillus anthracis	2013	United Kingdom	Europe	Human
GCA_029701525.1	Bacillus anthracis	2013	United Kingdom	Europe	Human
GCA_029701565.1	Bacillus anthracis	2013	United Kingdom	Europe	Human
GCA_029702855.1	Bacillus cereus biovar anthracis	2013	Central African Republic	Africa	Animal
GCA_029703755.1	Bacillus thuringiensis	2013	France	Europe	Food
GCA_029703775.1	Bacillus thuringiensis	2013	France	Europe	Food
GCA_029703795.1	Bacillus thuringiensis	2013	France	Europe	Food
GCA_029703815.1	Bacillus thuringiensis	2013	France	Europe	Food
GCA_029703835.1	Bacillus thuringiensis	2013	France	Europe	Food
GCA_029703855.1	Bacillus thuringiensis	2013	France	Europe	Food
GCA_029703875.1	Bacillus thuringiensis	2013	France	Europe	Food
GCA_029703915.1	Bacillus thuringiensis	2013	France	Europe	Food
GCA_029704855.1	Bacillus thuringiensis	2013	France	Europe	Food
GCA_029704875.1	Bacillus thuringiensis	2013	France	Europe	Food
GCA_029704895.1	Bacillus thuringiensis	2013	France	Europe	Food
GCA_029704915.1	Bacillus thuringiensis	2013	France	Europe	Food
GCA_029704925.1	Bacillus thuringiensis	2013	France	Europe	Food
GCA_029704955.1	Bacillus cereus	2013	France	Europe	Food
GCA_029704975.1	Bacillus thuringiensis	2013	France	Europe	Food
GCA_029710155.1	Bacillus cereus	2013	USA	North America	Human
GCA_029710165.1	Bacillus cereus	2013	USA	North America	Human
GCA_029710455.1	Bacillus cereus	2013	USA	North America	Human
GCA_030166995.1	Bacillus toyonensis	2013	Mexico	North America	Soil
GCA_030167035.1	Bacillus toyonensis	2013	Mexico	North America	Soil
GCA_030167055.1	Bacillus toyonensis	2013	Mexico	North America	Soil
GCA_030179875.1	Bacillus bombysepticus	2013	Mexico	North America	Soil
GCA_031324075.1	Bacillus cereus	2013	Mexico	North America	Soil
GCA_031324135.1	Bacillus thuringiensis	2013	Mexico	North America	Soil
GCA_031941765.1	Bacillus cereus	2013	USA	North America	Human
GCA_031983925.1	Bacillus sp. (in: firmicutes)	2013	USA	North America	Other
GCA_032008825.1	Bacillus luti	2013	USA	North America	Other
GCA_000831505.1	Bacillus anthracis	2014	Italy	Europe	Animal
GCA_000836715.1	Bacillus sp. L_1B0_5	2014	Malaysia	Asia	Other
GCA_000878885.1	Aneurinibacillus migulanus	2014	Unknown	Unknown	Soil
GCA_000878905.1	Aneurinibacillus migulanus	2014	Unknown	Unknown	Unknown
GCA_000978375.1	Bacillus cereus	2014	Korea	Asia	Food
GCA_001044935.1	Bacillus mycoides	2014	Germany	Europe	Food
GCA_001184755.1	Bacillus sp. FJAT-27238	2014	China	Asia	Soil
GCA_001277915.1	Bacillus cereus	2014	China	Asia	Soil
GCA_001296435.1	Bacillus thuringiensis	2014	Brazil	South America	Soil
GCA_001484805.1	Bacillus mycoides	2014	Netherlands	Europe	Food
GCA_001649505.1	Brevibacillus brevis	2014	China	Asia	Soil
GCA_001662815.1	Paenibacillus polymyxa	2014	India	Asia	Animal
GCA_001677295.1	Bacillus anthracis	2014	Namibia	Africa	Soil
GCA_001677305.1	Bacillus anthracis	2014	Namibia	Africa	Soil
GCA_001699805.1	Bacillus cereus	2014	Australia	Oceania	Plant
GCA_001756265.1	Bacillus wiedmannii	2014	Germany	Europe	Plant
GCA_001757675.1	Bacillus thuringiensis	2014	Germany	Europe	Unknown
GCA_001757685.1	Bacillus thuringiensis	2014	Germany	Europe	Unknown
GCA_001757695.1	Bacillus thuringiensis	2014	Germany	Europe	Unknown
GCA_001757745.1	Bacillus thuringiensis	2014	Germany	Europe	Unknown
GCA_001757785.1	Bacillus mycoides	2014	Germany	Europe	Unknown
GCA_001757825.1	Bacillus mycoides	2014	Germany	Europe	Unknown
GCA_001757835.1	Bacillus mycoides	2014	Germany	Europe	Unknown
GCA_001757845.1	Bacillus mycoides	2014	Germany	Europe	Unknown
GCA_001757875.1	Bacillus mycoides	2014	Germany	Europe	Unknown
GCA_001757905.1	Bacillus mycoides	2014	Germany	Europe	Unknown
GCA_001757915.1	Bacillus mycoides	2014	Germany	Europe	Unknown
GCA_001757935.1	Bacillus mycoides	2014	Germany	Europe	Unknown
GCA_001757965.1	Bacillus mycoides	2014	Germany	Europe	Unknown
GCA_001757985.1	Bacillus mycoides	2014	Germany	Europe	Unknown
GCA_001757995.1	Bacillus mycoides	2014	Germany	Europe	Unknown
GCA_001758015.1	Bacillus mycoides	2014	Germany	Europe	Unknown
GCA_001835485.1	Bacillus anthracis	2014	Georgia	Asia	Other
GCA_001855755.1	Bacillus mycoides	2014	Germany	Europe	Unknown
GCA_002014695.1	Bacillus mycoides	2014	Unknown	Unknown	Food
GCA_002073415.2	Bacillus sp. FDAARGOS_235	2014	USA	North America	Human
GCA_002104575.1	Bacillus mycoides	2014	China	Asia	Soil
GCA_002214765.1	Bacillus cereus	2014	Korea	Asia	Plant
GCA_002277915.1	Bacillus anthracis	2014	Germany	Europe	Animal
GCA_002550055.1	Bacillus thuringiensis	2014	USA	North America	Food
GCA_002550095.1	Bacillus pseudomycoides	2014	USA	North America	Food
GCA_002550115.1	Bacillus cereus	2014	USA	North America	Unknown
GCA_002550145.1	Bacillus pseudomycoides	2014	USA	North America	Unknown
GCA_002550155.1	Bacillus cereus	2014	USA	North America	Food
GCA_002550185.1	Bacillus thuringiensis	2014	USA	North America	Food
GCA_002550215.1	Bacillus thuringiensis	2014	USA	North America	Food
GCA_002550225.1	Bacillus wiedmannii	2014	USA	North America	Food
GCA_002550255.1	Bacillus pseudomycoides	2014	USA	North America	Food
GCA_002550285.1	Bacillus toyonensis	2014	USA	North America	Food
GCA_002550295.1	Bacillus thuringiensis	2014	USA	North America	Food
GCA_002550315.1	Bacillus cereus	2014	USA	North America	Food
GCA_002550355.1	Bacillus toyonensis	2014	USA	North America	Food
GCA_002550365.1	Bacillus cereus	2014	USA	North America	Food
GCA_002550375.1	Bacillus cereus	2014	USA	North America	Unknown
GCA_002550445.1	Bacillus pseudomycoides	2014	USA	North America	Food
GCA_002550455.1	Bacillus thuringiensis	2014	USA	North America	Food
GCA_002550475.1	Bacillus anthracis	2014	USA	North America	Unknown
GCA_002550515.1	Bacillus cereus	2014	USA	North America	Food
GCA_002550525.1	Bacillus toyonensis	2014	USA	North America	Food
GCA_002550545.1	Bacillus toyonensis	2014	USA	North America	Unknown
GCA_002550555.1	Bacillus cereus	2014	USA	North America	Plant
GCA_002550595.1	Bacillus cereus	2014	USA	North America	Food
GCA_002550605.1	Bacillus thuringiensis	2014	USA	North America	Unknown
GCA_002550635.1	Bacillus wiedmannii	2014	USA	North America	Unknown
GCA_002550645.1	Bacillus sp. AFS094611	2014	USA	North America	Plant
GCA_002550685.1	Bacillus pseudomycoides	2014	USA	North America	Unknown
GCA_002550705.1	Bacillus cereus	2014	USA	North America	Food
GCA_002550725.1	Bacillus toyonensis	2014	USA	North America	Food
GCA_002550745.1	Bacillus thuringiensis	2014	USA	North America	Soil
GCA_002550775.1	Bacillus cereus	2014	USA	North America	Food
GCA_002550785.1	Bacillus thuringiensis	2014	USA	North America	Food
GCA_002550835.1	Bacillus cereus	2014	USA	North America	Food
GCA_002550915.1	Bacillus thuringiensis	2014	USA	North America	Food
GCA_002550925.1	Bacillus toyonensis	2014	USA	North America	Food
GCA_002550955.1	Bacillus thuringiensis	2014	USA	North America	Food
GCA_002550975.1	Bacillus toyonensis	2014	USA	North America	Plant
GCA_002551545.1	Bacillus wiedmannii	2014	USA	North America	Food
GCA_002551555.1	Bacillus pseudomycoides	2014	USA	North America	Food
GCA_002551565.1	Bacillus toyonensis	2014	USA	North America	Food
GCA_002551625.1	Bacillus cereus	2014	USA	North America	Food
GCA_002551635.1	Bacillus cereus	2014	USA	North America	Food
GCA_002551695.1	Bacillus thuringiensis	2014	USA	North America	Unknown
GCA_002551705.1	Bacillus toyonensis	2014	USA	North America	Food
GCA_002551725.1	Bacillus toyonensis	2014	USA	North America	Food
GCA_002551735.1	Bacillus toyonensis	2014	USA	North America	Unknown
GCA_002551775.1	Bacillus cereus	2014	USA	North America	Plant
GCA_002551795.1	Bacillus pseudomycoides	2014	USA	North America	Unknown
GCA_002551805.1	Bacillus thuringiensis	2014	USA	North America	Food
GCA_002551855.1	Bacillus cereus	2014	USA	North America	Unknown
GCA_002551885.1	Bacillus thuringiensis	2014	USA	North America	Unknown
GCA_002551895.1	Bacillus thuringiensis	2014	USA	North America	Food
GCA_002551955.1	Bacillus thuringiensis	2014	USA	North America	Unknown
GCA_002551965.1	Bacillus toyonensis	2014	USA	North America	Food
GCA_002551975.1	Bacillus cereus	2014	USA	North America	Food
GCA_002552015.1	Bacillus cereus	2014	USA	North America	Food
GCA_002552035.1	Bacillus thuringiensis	2014	USA	North America	Food
GCA_002552045.1	Bacillus cereus	2014	USA	North America	Plant
GCA_002552055.1	Bacillus toyonensis	2014	USA	North America	Food
GCA_002552095.1	Bacillus thuringiensis	2014	USA	North America	Food
GCA_002552115.1	Bacillus cereus	2014	USA	North America	Food
GCA_002552225.1	Bacillus toyonensis	2014	USA	North America	Food
GCA_002552245.1	Bacillus thuringiensis	2014	USA	North America	Food
GCA_002552275.1	Bacillus cereus	2014	USA	North America	Plant
GCA_002552295.1	Bacillus cereus	2014	USA	North America	Food
GCA_002552315.1	Bacillus cereus	2014	USA	North America	Food
GCA_002552325.1	Bacillus thuringiensis	2014	USA	North America	Unknown
GCA_002552335.1	Bacillus cereus	2014	USA	North America	Food
GCA_002552375.1	Bacillus pseudomycoides	2014	USA	North America	Unknown
GCA_002552395.1	Bacillus thuringiensis	2014	USA	North America	Food
GCA_002552405.1	Bacillus toyonensis	2014	USA	North America	Food
GCA_002552415.1	Bacillus thuringiensis	2014	USA	North America	Unknown
GCA_002552455.1	Bacillus cereus	2014	USA	North America	Food
GCA_002552465.1	Bacillus cereus	2014	USA	North America	Food
GCA_002552485.1	Bacillus cereus	2014	USA	North America	Food
GCA_002552505.1	Bacillus cereus	2014	USA	North America	Unknown
GCA_002552545.1	Bacillus toyonensis	2014	USA	North America	Food
GCA_002552575.1	Bacillus pseudomycoides	2014	USA	North America	Food
GCA_002552615.1	Bacillus toyonensis	2014	USA	North America	Unknown
GCA_002552635.1	Bacillus cereus	2014	USA	North America	Food
GCA_002552675.1	Bacillus toyonensis	2014	USA	North America	Food
GCA_002552685.1	Bacillus toyonensis	2014	USA	North America	Unknown
GCA_002552725.1	Bacillus cereus	2014	USA	North America	Food
GCA_002552775.1	Bacillus toyonensis	2014	USA	North America	Unknown
GCA_002552785.1	Bacillus toyonensis	2014	USA	North America	Food
GCA_002552805.1	Bacillus cereus	2014	USA	North America	Plant
GCA_002552815.1	Bacillus pseudomycoides	2014	USA	North America	Food
GCA_002552875.1	Bacillus cereus	2014	USA	North America	Food
GCA_002552895.1	Bacillus cereus	2014	USA	North America	Food
GCA_002552905.1	Bacillus thuringiensis	2014	USA	North America	Food
GCA_002552915.1	Bacillus thuringiensis	2014	USA	North America	Food
GCA_002552985.1	Bacillus thuringiensis	2014	USA	North America	Food
GCA_002552995.1	Bacillus cereus	2014	USA	North America	Plant
GCA_002553035.1	Bacillus thuringiensis	2014	USA	North America	Food
GCA_002553055.1	Bacillus thuringiensis	2014	USA	North America	Food
GCA_002553105.1	Bacillus thuringiensis	2014	USA	North America	Food
GCA_002553115.1	Bacillus pseudomycoides	2014	USA	North America	Unknown
GCA_002553125.1	Bacillus wiedmannii	2014	USA	North America	Food
GCA_002553205.1	Bacillus thuringiensis	2014	USA	North America	Food
GCA_002553255.1	Bacillus cereus	2014	USA	North America	Unknown
GCA_002553275.1	Bacillus pseudomycoides	2014	USA	North America	Food
GCA_002553315.1	Bacillus thuringiensis	2014	USA	North America	Food
GCA_002553325.1	Bacillus toyonensis	2014	USA	North America	Food
GCA_002553345.1	Bacillus cereus	2014	USA	North America	Food
GCA_002553375.1	Bacillus toyonensis	2014	USA	North America	Food
GCA_002553395.1	Bacillus cereus	2014	USA	North America	Food
GCA_002553405.1	Bacillus wiedmannii	2014	USA	North America	Food
GCA_002553415.1	Bacillus toyonensis	2014	USA	North America	Unknown
GCA_002554755.1	Bacillus toyonensis	2014	USA	North America	Plant
GCA_002554825.1	Bacillus pseudomycoides	2014	USA	North America	Soil
GCA_002554835.1	Bacillus wiedmannii	2014	USA	North America	Unknown
GCA_002554865.1	Bacillus toyonensis	2014	USA	North America	Plant
GCA_002554885.1	Bacillus pseudomycoides	2014	USA	North America	Soil
GCA_002554905.1	Bacillus toyonensis	2014	USA	North America	Soil
GCA_002554925.1	Bacillus toyonensis	2014	USA	North America	Unknown
GCA_002554935.1	Bacillus mycoides	2014	USA	North America	Soil
GCA_002554965.1	Bacillus toyonensis	2014	USA	North America	Unknown
GCA_002554975.1	Bacillus wiedmannii	2014	USA	North America	Plant
GCA_002555005.1	Bacillus pseudomycoides	2014	USA	North America	Soil
GCA_002555025.1	Bacillus toyonensis	2014	USA	North America	Unknown
GCA_002555035.1	Bacillus toyonensis	2014	USA	North America	Plant
GCA_002555055.1	Bacillus toyonensis	2014	USA	North America	Plant
GCA_002555085.1	Bacillus wiedmannii	2014	USA	North America	Unknown
GCA_002555095.1	Bacillus wiedmannii	2014	USA	North America	Unknown
GCA_002555115.1	Bacillus toyonensis	2014	USA	North America	Soil
GCA_002555145.1	Bacillus pseudomycoides	2014	USA	North America	Unknown
GCA_002555155.1	Bacillus wiedmannii	2014	USA	North America	Plant
GCA_002555165.1	Bacillus wiedmannii	2014	USA	North America	Soil
GCA_002555205.1	Bacillus cereus	2014	USA	North America	Plant
GCA_002555225.1	Bacillus toyonensis	2014	USA	North America	Soil
GCA_002555245.1	Bacillus pseudomycoides	2014	USA	North America	Unknown
GCA_002555265.1	Bacillus wiedmannii	2014	USA	North America	Plant
GCA_002555275.1	Bacillus pseudomycoides	2014	USA	North America	Unknown
GCA_002555305.1	Bacillus wiedmannii	2014	USA	North America	Plant
GCA_002555315.1	Bacillus toyonensis	2014	USA	North America	Soil
GCA_002555345.1	Bacillus toyonensis	2014	USA	North America	Unknown
GCA_002555365.1	Bacillus thuringiensis	2014	USA	North America	Plant
GCA_002555385.1	Bacillus wiedmannii	2014	USA	North America	Plant
GCA_002555405.1	Bacillus toyonensis	2014	USA	North America	Unknown
GCA_002555415.1	Bacillus pseudomycoides	2014	USA	North America	Unknown
GCA_002555465.1	Bacillus toyonensis	2014	USA	North America	Unknown
GCA_002555485.1	Bacillus wiedmannii	2014	USA	North America	Other
GCA_002555495.1	Bacillus toyonensis	2014	USA	North America	Plant
GCA_002555505.1	Bacillus wiedmannii	2014	USA	North America	Unknown
GCA_002555545.1	Bacillus pseudomycoides	2014	USA	North America	Plant
GCA_002555555.1	Bacillus wiedmannii	2014	USA	North America	Plant
GCA_002555585.1	Bacillus toyonensis	2014	USA	North America	Plant
GCA_002555605.1	Bacillus toyonensis	2014	USA	North America	Unknown
GCA_002555645.1	Bacillus wiedmannii	2014	USA	North America	Unknown
GCA_002555665.1	Bacillus wiedmannii	2014	USA	North America	Soil
GCA_002555675.1	Bacillus pseudomycoides	2014	USA	North America	Unknown
GCA_002555685.1	Bacillus pseudomycoides	2014	USA	North America	Plant
GCA_002555725.1	Bacillus pseudomycoides	2014	USA	North America	Soil
GCA_002555765.1	Bacillus toyonensis	2014	USA	North America	Soil
GCA_002555785.1	Bacillus pseudomycoides	2014	USA	North America	Plant
GCA_002555805.1	Bacillus toyonensis	2014	USA	North America	Plant
GCA_002555845.1	Bacillus toyonensis	2014	USA	North America	Soil
GCA_002555855.1	Bacillus wiedmannii	2014	USA	North America	Unknown
GCA_002555885.1	Bacillus wiedmannii	2014	USA	North America	Unknown
GCA_002555905.1	Bacillus toyonensis	2014	USA	North America	Plant
GCA_002555915.1	Bacillus toyonensis	2014	USA	North America	Plant
GCA_002555945.1	Bacillus wiedmannii	2014	USA	North America	Plant
GCA_002555955.1	Bacillus toyonensis	2014	USA	North America	Food
GCA_002555975.1	Bacillus toyonensis	2014	USA	North America	Soil
GCA_002555995.1	Bacillus pseudomycoides	2014	USA	North America	Soil
GCA_002556015.1	Bacillus toyonensis	2014	USA	North America	Unknown
GCA_002556045.1	Bacillus pseudomycoides	2014	USA	North America	Other
GCA_002556065.1	Bacillus wiedmannii	2014	USA	North America	Soil
GCA_002556085.1	Bacillus wiedmannii	2014	USA	North America	Plant
GCA_002556095.1	Bacillus wiedmannii	2014	USA	North America	Unknown
GCA_002556125.1	Bacillus toyonensis	2014	USA	North America	Unknown
GCA_002556135.1	Bacillus toyonensis	2014	USA	North America	Unknown
GCA_002556155.1	Bacillus toyonensis	2014	USA	North America	Unknown
GCA_002556175.1	Bacillus wiedmannii	2014	USA	North America	Unknown
GCA_002556205.1	Bacillus pseudomycoides	2014	USA	North America	Plant
GCA_002556225.1	Bacillus toyonensis	2014	USA	North America	Unknown
GCA_002556235.1	Bacillus pseudomycoides	2014	USA	North America	Plant
GCA_002556265.1	Bacillus toyonensis	2014	USA	North America	Plant
GCA_002556275.1	Bacillus wiedmannii	2014	USA	North America	Unknown
GCA_002556345.1	Bacillus pseudomycoides	2014	USA	North America	Soil
GCA_002556385.1	Bacillus pseudomycoides	2014	USA	North America	Plant
GCA_002556405.1	Bacillus wiedmannii	2014	USA	North America	Plant
GCA_002556425.1	Bacillus wiedmannii	2014	USA	North America	Plant
GCA_002556435.1	Bacillus toyonensis	2014	USA	North America	Plant
GCA_002556505.1	Bacillus pseudomycoides	2014	USA	North America	Unknown
GCA_002556675.1	Bacillus toyonensis	2014	USA	North America	Unknown
GCA_002556705.1	Bacillus toyonensis	2014	USA	North America	Unknown
GCA_002556715.1	Bacillus toyonensis	2014	USA	North America	Unknown
GCA_002556745.1	Bacillus wiedmannii	2014	USA	North America	Unknown
GCA_002556765.1	Bacillus toyonensis	2014	USA	North America	Unknown
GCA_002556775.1	Bacillus toyonensis	2014	USA	North America	Unknown
GCA_002556805.1	Bacillus toyonensis	2014	USA	North America	Unknown
GCA_002556825.1	Bacillus wiedmannii	2014	USA	North America	Plant
GCA_002556835.1	Bacillus toyonensis	2014	USA	North America	Unknown
GCA_002556855.1	Bacillus cereus	2014	USA	North America	Plant
GCA_002556885.1	Bacillus toyonensis	2014	USA	North America	Plant
GCA_002556905.1	Bacillus wiedmannii	2014	USA	North America	Food
GCA_002556915.1	Bacillus wiedmannii	2014	USA	North America	Unknown
GCA_002556945.1	Bacillus toyonensis	2014	USA	North America	Plant
GCA_002556955.1	Bacillus toyonensis	2014	USA	North America	Plant
GCA_002556975.1	Bacillus pseudomycoides	2014	USA	North America	Soil
GCA_002557005.1	Bacillus toyonensis	2014	USA	North America	Unknown
GCA_002557015.1	Bacillus wiedmannii	2014	USA	North America	Soil
GCA_002557045.1	Bacillus toyonensis	2014	USA	North America	Plant
GCA_002557065.1	Bacillus pseudomycoides	2014	USA	North America	Unknown
GCA_002557085.1	Bacillus wiedmannii	2014	USA	North America	Unknown
GCA_002557115.1	Bacillus toyonensis	2014	USA	North America	Plant
GCA_002557145.1	Bacillus toyonensis	2014	USA	North America	Unknown
GCA_002557155.1	Bacillus wiedmannii	2014	USA	North America	Soil
GCA_002557185.1	Bacillus wiedmannii	2014	USA	North America	Unknown
GCA_002557205.1	Bacillus wiedmannii	2014	USA	North America	Unknown
GCA_002557225.1	Bacillus toyonensis	2014	USA	North America	Plant
GCA_002557245.1	Bacillus pseudomycoides	2014	USA	North America	Unknown
GCA_002557255.1	Bacillus toyonensis	2014	USA	North America	Soil
GCA_002557285.1	Bacillus pseudomycoides	2014	USA	North America	Soil
GCA_002557295.1	Bacillus wiedmannii	2014	USA	North America	Unknown
GCA_002557315.1	Bacillus wiedmannii	2014	USA	North America	Unknown
GCA_002557345.1	Bacillus wiedmannii	2014	USA	North America	Unknown
GCA_002557355.1	Bacillus wiedmannii	2014	USA	North America	Soil
GCA_002557385.1	Bacillus pseudomycoides	2014	USA	North America	Plant
GCA_002557395.1	Bacillus pseudomycoides	2014	USA	North America	Soil
GCA_002557405.1	Bacillus wiedmannii	2014	USA	North America	Soil
GCA_002557445.1	Bacillus toyonensis	2014	USA	North America	Unknown
GCA_002557465.1	Bacillus pseudomycoides	2014	USA	North America	Plant
GCA_002557475.1	Bacillus wiedmannii	2014	USA	North America	Plant
GCA_002557505.1	Bacillus toyonensis	2014	USA	North America	Unknown
GCA_002557535.1	Bacillus pseudomycoides	2014	USA	North America	Unknown
GCA_002557555.1	Bacillus toyonensis	2014	USA	North America	Unknown
GCA_002557585.1	Bacillus pseudomycoides	2014	USA	North America	Unknown
GCA_002557595.1	Bacillus wiedmannii	2014	USA	North America	Unknown
GCA_002557675.1	Bacillus wiedmannii	2014	USA	North America	Plant
GCA_002557835.1	Bacillus pseudomycoides	2014	USA	North America	Plant
GCA_002557845.1	Bacillus wiedmannii	2014	USA	North America	Unknown
GCA_002557855.1	Bacillus wiedmannii	2014	USA	North America	Plant
GCA_002557865.1	Bacillus toyonensis	2014	USA	North America	Plant
GCA_002557925.1	Bacillus cereus	2014	USA	North America	Food
GCA_002557995.1	Bacillus cereus	2014	USA	North America	Food
GCA_002558005.1	Bacillus sp. AFS012607	2014	USA	North America	Food
GCA_002558015.1	Bacillus thuringiensis	2014	USA	North America	Food
GCA_002558035.1	Bacillus thuringiensis	2014	USA	North America	Plant
GCA_002558075.1	Bacillus thuringiensis	2014	USA	North America	Food
GCA_002558085.1	Bacillus cereus	2014	USA	North America	Food
GCA_002558125.1	Bacillus cereus	2014	USA	North America	Food
GCA_002558165.1	Bacillus cereus	2014	USA	North America	Food
GCA_002558235.1	Bacillus thuringiensis	2014	USA	North America	Food
GCA_002558245.1	Bacillus cereus	2014	USA	North America	Plant
GCA_002558285.1	Bacillus cereus	2014	USA	North America	Food
GCA_002558315.1	Bacillus cereus	2014	USA	North America	Food
GCA_002558335.1	Bacillus thuringiensis	2014	USA	North America	Food
GCA_002558355.1	Bacillus thuringiensis	2014	USA	North America	Soil
GCA_002558365.1	Bacillus cereus	2014	USA	North America	Food
GCA_002558375.1	Bacillus cereus	2014	USA	North America	Plant
GCA_002558385.1	Bacillus thuringiensis	2014	USA	North America	Food
GCA_002558435.1	Bacillus cereus	2014	USA	North America	Food
GCA_002558445.1	Bacillus cereus	2014	USA	North America	Soil
GCA_002558465.1	Bacillus cereus	2014	USA	North America	Food
GCA_002558475.1	Bacillus cereus	2014	USA	North America	Food
GCA_002558525.1	Bacillus thuringiensis	2014	USA	North America	Food
GCA_002558545.1	Bacillus thuringiensis	2014	USA	North America	Plant
GCA_002558555.1	Bacillus thuringiensis	2014	USA	North America	Plant
GCA_002558595.1	Bacillus thuringiensis	2014	USA	North America	Plant
GCA_002558615.1	Bacillus cereus	2014	USA	North America	Plant
GCA_002558635.1	Bacillus thuringiensis	2014	USA	North America	Food
GCA_002558645.1	Bacillus cereus	2014	USA	North America	Food
GCA_002558665.1	Bacillus cereus	2014	USA	North America	Food
GCA_002558705.1	Bacillus cereus	2014	USA	North America	Food
GCA_002558735.1	Bacillus cereus	2014	USA	North America	Food
GCA_002558745.1	Bacillus cereus	2014	USA	North America	Food
GCA_002558765.1	Bacillus cereus	2014	USA	North America	Food
GCA_002558795.1	Bacillus thuringiensis	2014	USA	North America	Plant
GCA_002558815.1	Bacillus thuringiensis	2014	USA	North America	Food
GCA_002558845.1	Bacillus cereus	2014	USA	North America	Plant
GCA_002558915.1	Bacillus thuringiensis	2014	USA	North America	Food
GCA_002558955.1	Bacillus cereus	2014	USA	North America	Food
GCA_002558985.1	Bacillus cereus	2014	USA	North America	Food
GCA_002558995.1	Bacillus thuringiensis	2014	USA	North America	Food
GCA_002559035.1	Bacillus cereus	2014	USA	North America	Plant
GCA_002559055.1	Bacillus cereus	2014	USA	North America	Food
GCA_002559065.1	Bacillus cereus	2014	USA	North America	Food
GCA_002559115.1	Bacillus cereus	2014	USA	North America	Food
GCA_002559125.1	Bacillus cereus	2014	USA	North America	Food
GCA_002559135.1	Bacillus cereus	2014	USA	North America	Unknown
GCA_002559205.1	Bacillus cereus	2014	USA	North America	Food
GCA_002559215.1	Bacillus cereus	2014	USA	North America	Plant
GCA_002559225.1	Bacillus cereus	2014	USA	North America	Food
GCA_002559275.1	Bacillus cereus	2014	USA	North America	Plant
GCA_002559295.1	Bacillus thuringiensis	2014	USA	North America	Food
GCA_002559365.1	Bacillus cereus	2014	USA	North America	Food
GCA_002559425.1	Bacillus cereus	2014	USA	North America	Food
GCA_002559435.1	Bacillus cereus	2014	USA	North America	Food
GCA_002559495.1	Bacillus cereus	2014	USA	North America	Food
GCA_002559505.1	Bacillus cereus	2014	USA	North America	Plant
GCA_002559535.1	Bacillus thuringiensis	2014	USA	North America	Food
GCA_002559545.1	Bacillus cereus	2014	USA	North America	Food
GCA_002559565.1	Bacillus cereus	2014	USA	North America	Food
GCA_002559595.1	Bacillus cereus	2014	USA	North America	Food
GCA_002559645.1	Bacillus cereus	2014	USA	North America	Food
GCA_002559685.1	Bacillus cereus	2014	USA	North America	Food
GCA_002559715.1	Bacillus cereus	2014	USA	North America	Plant
GCA_002559735.1	Bacillus cereus	2014	USA	North America	Food
GCA_002559765.1	Bacillus cereus	2014	USA	North America	Food
GCA_002559805.1	Bacillus cereus	2014	USA	North America	Food
GCA_002559825.1	Bacillus thuringiensis	2014	USA	North America	Food
GCA_002559855.1	Bacillus thuringiensis	2014	USA	North America	Food
GCA_002559875.1	Bacillus thuringiensis	2014	USA	North America	Unknown
GCA_002559915.1	Bacillus cereus	2014	USA	North America	Plant
GCA_002559945.1	Bacillus cereus	2014	USA	North America	Food
GCA_002559955.1	Bacillus thuringiensis	2014	USA	North America	Food
GCA_002559985.1	Bacillus cereus	2014	USA	North America	Food
GCA_002560005.1	Bacillus thuringiensis	2014	USA	North America	Food
GCA_002560035.1	Bacillus cereus	2014	USA	North America	Food
GCA_002560055.1	Bacillus thuringiensis	2014	USA	North America	Unknown
GCA_002560075.1	Bacillus cereus	2014	USA	North America	Food
GCA_002560095.1	Bacillus cereus	2014	USA	North America	Food
GCA_002560105.1	Bacillus cereus	2014	USA	North America	Food
GCA_002560115.1	Bacillus cereus	2014	USA	North America	Food
GCA_002560145.1	Bacillus cereus	2014	USA	North America	Food
GCA_002560175.1	Bacillus cereus	2014	USA	North America	Food
GCA_002560215.1	Bacillus cereus	2014	USA	North America	Plant
GCA_002560225.1	Bacillus cereus	2014	USA	North America	Food
GCA_002560255.1	Bacillus cereus	2014	USA	North America	Plant
GCA_002560265.1	Bacillus cereus	2014	USA	North America	Unknown
GCA_002560295.1	Bacillus cereus	2014	USA	North America	Unknown
GCA_002560305.1	Bacillus thuringiensis	2014	USA	North America	Plant
GCA_002560325.1	Bacillus cereus	2014	USA	North America	Unknown
GCA_002560335.1	Bacillus thuringiensis	2014	USA	North America	Plant
GCA_002560385.1	Bacillus cereus	2014	USA	North America	Food
GCA_002560395.1	Bacillus cereus	2014	USA	North America	Plant
GCA_002560455.1	Bacillus thuringiensis	2014	USA	North America	Plant
GCA_002560465.1	Bacillus thuringiensis	2014	USA	North America	Food
GCA_002560475.1	Bacillus cereus	2014	USA	North America	Food
GCA_002560515.1	Bacillus thuringiensis	2014	USA	North America	Food
GCA_002560525.1	Bacillus cereus	2014	USA	North America	Food
GCA_002560575.1	Bacillus sp. AFS023182	2014	USA	North America	Food
GCA_002560605.1	Bacillus thuringiensis	2014	USA	North America	Food
GCA_002560615.1	Bacillus cereus	2014	USA	North America	Plant
GCA_002560645.1	Bacillus thuringiensis	2014	USA	North America	Food
GCA_002560695.1	Bacillus thuringiensis	2014	USA	North America	Food
GCA_002560715.1	Bacillus cereus	2014	USA	North America	Food
GCA_002560805.1	Bacillus thuringiensis	2014	USA	North America	Unknown
GCA_002560815.1	Bacillus thuringiensis	2014	USA	North America	Food
GCA_002560855.1	Bacillus thuringiensis	2014	USA	North America	Food
GCA_002560875.1	Bacillus thuringiensis	2014	USA	North America	Food
GCA_002560885.1	Bacillus thuringiensis	2014	USA	North America	Food
GCA_002560915.1	Bacillus cereus	2014	USA	North America	Food
GCA_002560925.1	Bacillus thuringiensis	2014	USA	North America	Unknown
GCA_002560955.1	Bacillus cereus	2014	USA	North America	Food
GCA_002560985.1	Bacillus sp. AFS018417	2014	USA	North America	Unknown
GCA_002561035.1	Bacillus cereus	2014	USA	North America	Food
GCA_002561095.1	Bacillus cereus	2014	USA	North America	Unknown
GCA_002561115.1	Bacillus cereus	2014	USA	North America	Plant
GCA_002561135.1	Bacillus cereus	2014	USA	North America	Food
GCA_002561175.1	Bacillus thuringiensis	2014	USA	North America	Unknown
GCA_002561205.1	Bacillus cereus	2014	USA	North America	Food
GCA_002561255.1	Bacillus cereus	2014	USA	North America	Food
GCA_002561265.1	Bacillus cereus	2014	USA	North America	Plant
GCA_002561275.1	Bacillus thuringiensis	2014	USA	North America	Plant
GCA_002561335.1	Bacillus thuringiensis	2014	USA	North America	Unknown
GCA_002561355.1	Bacillus cereus	2014	USA	North America	Food
GCA_002561375.1	Bacillus thuringiensis	2014	USA	North America	Food
GCA_002561385.1	Bacillus cereus	2014	USA	North America	Food
GCA_002561435.1	Bacillus sp. AFS015896	2014	USA	North America	Unknown
GCA_002561465.1	Bacillus thuringiensis	2014	USA	North America	Food
GCA_002561475.1	Bacillus thuringiensis	2014	USA	North America	Unknown
GCA_002561515.1	Priestia megaterium	2014	USA	North America	Plant
GCA_002561535.1	Bacillus cereus	2014	USA	North America	Food
GCA_002561565.1	Bacillus cereus	2014	USA	North America	Unknown
GCA_002561575.1	Bacillus cereus	2014	USA	North America	Plant
GCA_002561635.1	Bacillus cereus	2014	USA	North America	Food
GCA_002561645.1	Bacillus thuringiensis	2014	USA	North America	Food
GCA_002561655.1	Bacillus cereus	2014	USA	North America	Food
GCA_002561665.1	Bacillus thuringiensis	2014	USA	North America	Food
GCA_002561715.1	Bacillus cereus	2014	USA	North America	Food
GCA_002561735.1	Bacillus thuringiensis	2014	USA	North America	Food
GCA_002561745.1	Bacillus cereus	2014	USA	North America	Food
GCA_002561795.1	Bacillus thuringiensis	2014	USA	North America	Plant
GCA_002561805.1	Bacillus cereus	2014	USA	North America	Food
GCA_002561825.1	Bacillus thuringiensis	2014	USA	North America	Plant
GCA_002561875.1	Bacillus sp. AFS017274	2014	USA	North America	Food
GCA_002561885.1	Bacillus cereus	2014	USA	North America	Food
GCA_002561925.1	Bacillus cereus	2014	USA	North America	Food
GCA_002561945.1	Bacillus cereus	2014	USA	North America	Plant
GCA_002561965.1	Bacillus cereus	2014	USA	North America	Plant
GCA_002561985.1	Bacillus cereus	2014	USA	North America	Food
GCA_002562015.1	Bacillus cereus	2014	USA	North America	Food
GCA_002562035.1	Bacillus thuringiensis	2014	USA	North America	Food
GCA_002562055.1	Bacillus thuringiensis	2014	USA	North America	Plant
GCA_002562085.1	Bacillus cereus	2014	USA	North America	Food
GCA_002562125.1	Bacillus cereus	2014	USA	North America	Soil
GCA_002562165.1	Bacillus cereus	2014	USA	North America	Food
GCA_002562205.1	Bacillus thuringiensis	2014	USA	North America	Soil
GCA_002562215.1	Bacillus cereus	2014	USA	North America	Plant
GCA_002562285.1	Bacillus cereus	2014	USA	North America	Plant
GCA_002562295.1	Bacillus thuringiensis	2014	USA	North America	Plant
GCA_002562335.1	Bacillus cereus	2014	USA	North America	Food
GCA_002562345.1	Bacillus cereus	2014	USA	North America	Food
GCA_002562365.1	Bacillus cereus	2014	USA	North America	Food
GCA_002562415.1	Bacillus thuringiensis	2014	USA	North America	Plant
GCA_002562425.1	Bacillus thuringiensis	2014	USA	North America	Food
GCA_002562495.1	Bacillus cereus	2014	USA	North America	Food
GCA_002562505.1	Bacillus cereus	2014	USA	North America	Food
GCA_002562555.1	Bacillus cereus	2014	USA	North America	Food
GCA_002562575.1	Bacillus cereus	2014	USA	North America	Soil
GCA_002562585.1	Bacillus cereus	2014	USA	North America	Food
GCA_002562595.1	Bacillus cereus	2014	USA	North America	Food
GCA_002562625.1	Bacillus cereus	2014	USA	North America	Food
GCA_002562665.1	Bacillus thuringiensis	2014	USA	North America	Food
GCA_002562695.1	Bacillus cereus	2014	USA	North America	Food
GCA_002562715.1	Bacillus cereus	2014	USA	North America	Food
GCA_002562725.1	Bacillus cereus	2014	USA	North America	Food
GCA_002562915.1	Bacillus thuringiensis	2014	USA	North America	Food
GCA_002562925.1	Bacillus cereus	2014	USA	North America	Food
GCA_002562955.1	Bacillus cereus	2014	USA	North America	Food
GCA_002562975.1	Bacillus thuringiensis	2014	USA	North America	Food
GCA_002562985.1	Bacillus cereus	2014	USA	North America	Plant
GCA_002563025.1	Bacillus cereus	2014	USA	North America	Food
GCA_002563045.1	Bacillus thuringiensis	2014	USA	North America	Food
GCA_002563075.1	Bacillus cereus	2014	USA	North America	Food
GCA_002563125.1	Bacillus cereus	2014	USA	North America	Food
GCA_002563145.1	Bacillus thuringiensis	2014	USA	North America	Food
GCA_002563165.1	Bacillus thuringiensis	2014	USA	North America	Food
GCA_002563205.1	Bacillus thuringiensis	2014	USA	North America	Unknown
GCA_002563225.1	Bacillus cereus	2014	USA	North America	Food
GCA_002563235.1	Bacillus cereus	2014	USA	North America	Food
GCA_002564375.1	Bacillus cereus	2014	USA	North America	Food
GCA_002564405.1	Bacillus thuringiensis	2014	USA	North America	Soil
GCA_002564425.1	Bacillus cereus	2014	USA	North America	Food
GCA_002564505.1	Bacillus thuringiensis	2014	USA	North America	Soil
GCA_002564545.1	Bacillus thuringiensis	2014	USA	North America	Plant
GCA_002564585.1	Bacillus cereus	2014	USA	North America	Food
GCA_002564605.1	Bacillus cereus	2014	USA	North America	Soil
GCA_002564625.1	Bacillus cereus	2014	USA	North America	Plant
GCA_002564645.1	Bacillus thuringiensis	2014	USA	North America	Plant
GCA_002564695.1	Bacillus cereus	2014	USA	North America	Food
GCA_002564745.1	Bacillus cereus	2014	USA	North America	Food
GCA_002564775.1	Bacillus cereus	2014	USA	North America	Food
GCA_002564805.1	Bacillus cereus	2014	USA	North America	Food
GCA_002564815.1	Bacillus cereus	2014	USA	North America	Plant
GCA_002564865.1	Bacillus cereus	2014	USA	North America	Food
GCA_002564885.1	Bacillus cereus	2014	USA	North America	Food
GCA_002564955.1	Bacillus thuringiensis	2014	USA	North America	Soil
GCA_002565005.1	Bacillus cereus	2014	USA	North America	Food
GCA_002565085.1	Bacillus thuringiensis	2014	USA	North America	Plant
GCA_002565105.1	Bacillus thuringiensis	2014	USA	North America	Plant
GCA_002565115.1	Bacillus cereus	2014	USA	North America	Food
GCA_002565175.1	Bacillus cereus	2014	USA	North America	Food
GCA_002565195.1	Bacillus thuringiensis	2014	USA	North America	Food
GCA_002565225.1	Bacillus cereus	2014	USA	North America	Plant
GCA_002565245.1	Bacillus cereus	2014	USA	North America	Plant
GCA_002565265.1	Bacillus thuringiensis	2014	USA	North America	Unknown
GCA_002565305.1	Bacillus cereus	2014	USA	North America	Food
GCA_002565315.1	Bacillus cereus	2014	USA	North America	Soil
GCA_002565385.1	Bacillus thuringiensis	2014	USA	North America	Food
GCA_002565405.1	Bacillus cereus	2014	USA	North America	Soil
GCA_002565435.1	Bacillus thuringiensis	2014	USA	North America	Plant
GCA_002565465.1	Bacillus cereus	2014	USA	North America	Food
GCA_002565505.1	Bacillus cereus	2014	USA	North America	Food
GCA_002565525.1	Bacillus cereus	2014	USA	North America	Plant
GCA_002565565.1	Bacillus cereus	2014	USA	North America	Food
GCA_002565575.1	Bacillus cereus	2014	USA	North America	Plant
GCA_002565605.1	Bacillus cereus	2014	USA	North America	Plant
GCA_002565615.1	Bacillus cereus	2014	USA	North America	Food
GCA_002565645.1	Bacillus cereus	2014	USA	North America	Food
GCA_002565655.1	Bacillus cereus	2014	USA	North America	Food
GCA_002565685.1	Bacillus cereus	2014	USA	North America	Soil
GCA_002565695.1	Bacillus cereus	2014	USA	North America	Plant
GCA_002565735.1	Bacillus cereus	2014	USA	North America	Food
GCA_002565765.1	Bacillus cereus	2014	USA	North America	Food
GCA_002565795.1	Bacillus cereus	2014	USA	North America	Soil
GCA_002565845.1	Bacillus thuringiensis	2014	USA	North America	Plant
GCA_002565865.1	Bacillus cereus	2014	USA	North America	Soil
GCA_002565885.1	Bacillus cereus	2014	USA	North America	Soil
GCA_002565905.1	Bacillus thuringiensis	2014	USA	North America	Food
GCA_002566005.1	Bacillus cereus	2014	USA	North America	Food
GCA_002566045.1	Bacillus cereus	2014	USA	North America	Plant
GCA_002566135.1	Bacillus thuringiensis	2014	USA	North America	Plant
GCA_002566145.1	Bacillus thuringiensis	2014	USA	North America	Plant
GCA_002566185.1	Bacillus cereus	2014	USA	North America	Food
GCA_002566205.1	Bacillus cereus	2014	USA	North America	Food
GCA_002566215.1	Bacillus cereus	2014	USA	North America	Soil
GCA_002566225.1	Bacillus cereus	2014	USA	North America	Plant
GCA_002566255.1	Bacillus cereus	2014	USA	North America	Food
GCA_002566295.1	Bacillus thuringiensis	2014	USA	North America	Plant
GCA_002566325.1	Bacillus thuringiensis	2014	USA	North America	Food
GCA_002566355.1	Bacillus thuringiensis	2014	USA	North America	Food
GCA_002566365.1	Bacillus cereus	2014	USA	North America	Food
GCA_002566395.1	Bacillus thuringiensis	2014	USA	North America	Plant
GCA_002566425.1	Bacillus anthracis	2014	USA	North America	Food
GCA_002566455.1	Bacillus cereus	2014	USA	North America	Food
GCA_002566485.1	Bacillus thuringiensis	2014	USA	North America	Plant
GCA_002566535.1	Bacillus cereus	2014	USA	North America	Food
GCA_002566545.1	Bacillus thuringiensis	2014	USA	North America	Plant
GCA_002566555.1	Bacillus thuringiensis	2014	USA	North America	Food
GCA_002566595.1	Bacillus cereus	2014	USA	North America	Plant
GCA_002566605.1	Bacillus cereus	2014	USA	North America	Plant
GCA_002566645.1	Bacillus thuringiensis	2014	USA	North America	Food
GCA_002566665.1	Bacillus cereus	2014	USA	North America	Food
GCA_002566675.1	Bacillus cereus	2014	USA	North America	Food
GCA_002566705.1	Bacillus cereus	2014	USA	North America	Food
GCA_002566715.1	Bacillus thuringiensis	2014	USA	North America	Food
GCA_002566725.1	Bacillus cereus	2014	USA	North America	Food
GCA_002566755.1	Bacillus cereus	2014	USA	North America	Food
GCA_002566775.1	Bacillus cereus	2014	USA	North America	Food
GCA_002566795.1	Bacillus cereus	2014	USA	North America	Food
GCA_002566855.1	Bacillus cereus	2014	USA	North America	Food
GCA_002566885.1	Bacillus cereus	2014	USA	North America	Food
GCA_002566895.1	Bacillus cereus	2014	USA	North America	Food
GCA_002566925.1	Bacillus cereus	2014	USA	North America	Food
GCA_002566935.1	Bacillus thuringiensis	2014	USA	North America	Food
GCA_002567015.1	Bacillus cereus	2014	USA	North America	Food
GCA_002567135.1	Bacillus cereus	2014	USA	North America	Food
GCA_002567145.1	Bacillus cereus	2014	USA	North America	Soil
GCA_002567185.1	Bacillus cereus	2014	USA	North America	Food
GCA_002567205.1	Bacillus thuringiensis	2014	USA	North America	Plant
GCA_002567225.1	Bacillus cereus	2014	USA	North America	Plant
GCA_002567295.1	Bacillus thuringiensis	2014	USA	North America	Food
GCA_002567325.1	Bacillus cereus	2014	USA	North America	Food
GCA_002567355.1	Bacillus cereus	2014	USA	North America	Food
GCA_002567375.1	Bacillus cereus	2014	USA	North America	Food
GCA_002567405.1	Bacillus cereus	2014	USA	North America	Food
GCA_002567415.1	Bacillus cereus	2014	USA	North America	Plant
GCA_002567445.1	Bacillus cereus	2014	USA	North America	Plant
GCA_002567465.1	Bacillus cereus	2014	USA	North America	Food
GCA_002567475.1	Bacillus cereus	2014	USA	North America	Food
GCA_002567495.1	Bacillus cereus	2014	USA	North America	Plant
GCA_002567525.1	Bacillus cereus	2014	USA	North America	Food
GCA_002567535.1	Bacillus cereus	2014	USA	North America	Food
GCA_002567555.1	Bacillus cereus	2014	USA	North America	Plant
GCA_002567585.1	Bacillus thuringiensis	2014	USA	North America	Food
GCA_002567605.1	Bacillus cereus	2014	USA	North America	Food
GCA_002567675.1	Bacillus cereus	2014	USA	North America	Food
GCA_002567705.1	Bacillus cereus	2014	USA	North America	Food
GCA_002567725.1	Bacillus cereus	2014	USA	North America	Food
GCA_002567745.1	Bacillus cereus	2014	USA	North America	Food
GCA_002567795.1	Bacillus cereus	2014	USA	North America	Food
GCA_002567815.1	Bacillus cereus	2014	USA	North America	Food
GCA_002567835.1	Bacillus cereus	2014	USA	North America	Food
GCA_002567875.1	Bacillus thuringiensis	2014	USA	North America	Food
GCA_002567905.1	Bacillus thuringiensis	2014	USA	North America	Food
GCA_002567955.1	Bacillus thuringiensis	2014	USA	North America	Food
GCA_002567985.1	Bacillus cereus	2014	USA	North America	Soil
GCA_002567995.1	Bacillus thuringiensis	2014	USA	North America	Plant
GCA_002568015.1	Bacillus cereus	2014	USA	North America	Plant
GCA_002568055.1	Bacillus thuringiensis	2014	USA	North America	Soil
GCA_002568095.1	Bacillus cereus	2014	USA	North America	Food
GCA_002568125.1	Bacillus cereus	2014	USA	North America	Food
GCA_002568135.1	Bacillus cereus	2014	USA	North America	Soil
GCA_002568145.1	Bacillus cereus	2014	USA	North America	Plant
GCA_002568175.1	Bacillus thuringiensis	2014	USA	North America	Food
GCA_002568265.1	Bacillus cereus	2014	USA	North America	Plant
GCA_002568285.1	Bacillus thuringiensis	2014	USA	North America	Soil
GCA_002568295.1	Bacillus cereus	2014	USA	North America	Unknown
GCA_002568365.1	Bacillus cereus	2014	USA	North America	Food
GCA_002568375.1	Bacillus cereus	2014	USA	North America	Food
GCA_002568385.1	Bacillus thuringiensis	2014	USA	North America	Plant
GCA_002568425.1	Bacillus cereus	2014	USA	North America	Food
GCA_002568445.1	Bacillus cereus	2014	USA	North America	Food
GCA_002568455.1	Bacillus cereus	2014	USA	North America	Plant
GCA_002568515.1	Bacillus thuringiensis	2014	USA	North America	Soil
GCA_002568525.1	Bacillus thuringiensis	2014	USA	North America	Food
GCA_002568565.1	Bacillus cereus	2014	USA	North America	Food
GCA_002568585.1	Bacillus thuringiensis	2014	USA	North America	Soil
GCA_002568595.1	Bacillus thuringiensis	2014	USA	North America	Food
GCA_002568645.1	Bacillus pseudomycoides	2014	USA	North America	Unknown
GCA_002568655.1	Bacillus pseudomycoides	2014	USA	North America	Other
GCA_002568685.1	Bacillus wiedmannii	2014	USA	North America	Soil
GCA_002568705.1	Bacillus pseudomycoides	2014	USA	North America	Soil
GCA_002568725.1	Bacillus toyonensis	2014	USA	North America	Plant
GCA_002568745.1	Bacillus toyonensis	2014	USA	North America	Plant
GCA_002568765.1	Bacillus pseudomycoides	2014	USA	North America	Plant
GCA_002568785.1	Bacillus wiedmannii	2014	USA	North America	Unknown
GCA_002568805.1	Bacillus wiedmannii	2014	USA	North America	Unknown
GCA_002568825.1	Bacillus toyonensis	2014	USA	North America	Plant
GCA_002568845.1	Bacillus toyonensis	2014	USA	North America	Unknown
GCA_002568855.1	Bacillus toyonensis	2014	USA	North America	Unknown
GCA_002568875.1	Bacillus wiedmannii	2014	USA	North America	Unknown
GCA_002568925.1	Bacillus wiedmannii	2014	USA	North America	Soil
GCA_002568935.1	Bacillus mycoides	2014	USA	North America	Plant
GCA_002568955.1	Bacillus wiedmannii	2014	USA	North America	Unknown
GCA_002568975.1	Bacillus pseudomycoides	2014	USA	North America	Unknown
GCA_002569005.1	Bacillus pseudomycoides	2014	USA	North America	Unknown
GCA_002569035.1	Bacillus toyonensis	2014	USA	North America	Plant
GCA_002569065.1	Bacillus toyonensis	2014	USA	North America	Plant
GCA_002569075.1	Bacillus pseudomycoides	2014	USA	North America	Soil
GCA_002569115.1	Bacillus toyonensis	2014	USA	North America	Unknown
GCA_002569125.1	Bacillus wiedmannii	2014	USA	North America	Soil
GCA_002569175.1	Bacillus toyonensis	2014	USA	North America	Plant
GCA_002569205.1	Bacillus pseudomycoides	2014	USA	North America	Soil
GCA_002569215.1	Bacillus wiedmannii	2014	USA	North America	Soil
GCA_002569225.1	Bacillus pseudomycoides	2014	USA	North America	Soil
GCA_002569275.1	Bacillus thuringiensis	2014	USA	North America	Plant
GCA_002569295.1	Bacillus toyonensis	2014	USA	North America	Plant
GCA_002569335.1	Bacillus cereus	2014	USA	North America	Plant
GCA_002569385.1	Bacillus mycoides	2014	USA	North America	Soil
GCA_002569395.1	Bacillus toyonensis	2014	USA	North America	Unknown
GCA_002569425.1	Bacillus toyonensis	2014	USA	North America	Soil
GCA_002569445.1	Bacillus toyonensis	2014	USA	North America	Plant
GCA_002569455.1	Bacillus toyonensis	2014	USA	North America	Plant
GCA_002569465.1	Bacillus toyonensis	2014	USA	North America	Plant
GCA_002569495.1	Bacillus toyonensis	2014	USA	North America	Unknown
GCA_002569515.1	Bacillus toyonensis	2014	USA	North America	Unknown
GCA_002569525.1	Bacillus toyonensis	2014	USA	North America	Unknown
GCA_002569565.1	Bacillus pseudomycoides	2014	USA	North America	Plant
GCA_002569585.1	Bacillus pseudomycoides	2014	USA	North America	Unknown
GCA_002569595.1	Bacillus wiedmannii	2014	USA	North America	Plant
GCA_002569605.1	Bacillus pseudomycoides	2014	USA	North America	Unknown
GCA_002569645.1	Bacillus thuringiensis	2014	USA	North America	Plant
GCA_002569665.1	Bacillus wiedmannii	2014	USA	North America	Plant
GCA_002569675.1	Bacillus wiedmannii	2014	USA	North America	Unknown
GCA_002569705.1	Bacillus pseudomycoides	2014	USA	North America	Unknown
GCA_002569715.1	Bacillus wiedmannii	2014	USA	North America	Plant
GCA_002569745.1	Bacillus toyonensis	2014	USA	North America	Unknown
GCA_002569755.1	Bacillus pseudomycoides	2014	USA	North America	Unknown
GCA_002569805.1	Bacillus toyonensis	2014	USA	North America	Soil
GCA_002569895.1	Bacillus toyonensis	2014	USA	North America	Plant
GCA_002569925.1	Bacillus pseudomycoides	2014	USA	North America	Soil
GCA_002569945.1	Bacillus pseudomycoides	2014	USA	North America	Soil
GCA_002569955.1	Bacillus toyonensis	2014	USA	North America	Unknown
GCA_002569985.1	Bacillus pseudomycoides	2014	USA	North America	Plant
GCA_002569995.1	Bacillus wiedmannii	2014	USA	North America	Unknown
GCA_002570065.1	Bacillus toyonensis	2014	USA	North America	Plant
GCA_002570105.1	Bacillus toyonensis	2014	USA	North America	Plant
GCA_002570115.1	Bacillus toyonensis	2014	USA	North America	Plant
GCA_002570135.1	Bacillus wiedmannii	2014	USA	North America	Plant
GCA_002570155.1	Bacillus toyonensis	2014	USA	North America	Plant
GCA_002570205.1	Bacillus toyonensis	2014	USA	North America	Plant
GCA_002570225.1	Bacillus anthracis	2014	USA	North America	Plant
GCA_002570235.1	Bacillus toyonensis	2014	USA	North America	Unknown
GCA_002570255.1	Bacillus wiedmannii	2014	USA	North America	Unknown
GCA_002570265.1	Bacillus wiedmannii	2014	USA	North America	Plant
GCA_002570305.1	Bacillus wiedmannii	2014	USA	North America	Plant
GCA_002570325.1	Bacillus pseudomycoides	2014	USA	North America	Unknown
GCA_002570335.1	Bacillus wiedmannii	2014	USA	North America	Plant
GCA_002570345.1	Bacillus toyonensis	2014	USA	North America	Plant
GCA_002570385.1	Bacillus toyonensis	2014	USA	North America	Plant
GCA_002570405.1	Bacillus toyonensis	2014	USA	North America	Plant
GCA_002570415.1	Bacillus cereus	2014	USA	North America	Food
GCA_002570425.1	Bacillus cereus	2014	USA	North America	Plant
GCA_002570475.1	Bacillus thuringiensis	2014	USA	North America	Food
GCA_002570485.1	Bacillus cereus	2014	USA	North America	Food
GCA_002570505.1	Bacillus thuringiensis	2014	USA	North America	Plant
GCA_002570545.1	Bacillus cereus	2014	USA	North America	Plant
GCA_002570565.1	Bacillus cereus	2014	USA	North America	Food
GCA_002570585.1	Bacillus thuringiensis	2014	USA	North America	Food
GCA_002570625.1	Bacillus thuringiensis	2014	USA	North America	Unknown
GCA_002570635.1	Bacillus thuringiensis	2014	USA	North America	Soil
GCA_002570665.1	Bacillus cereus	2014	USA	North America	Food
GCA_002570705.1	Bacillus thuringiensis	2014	USA	North America	Plant
GCA_002570735.1	Bacillus thuringiensis	2014	USA	North America	Soil
GCA_002570745.1	Bacillus cereus	2014	USA	North America	Plant
GCA_002570795.1	Bacillus cereus	2014	USA	North America	Food
GCA_002570815.1	Bacillus thuringiensis	2014	USA	North America	Food
GCA_002570855.1	Bacillus thuringiensis	2014	USA	North America	Food
GCA_002570885.1	Bacillus thuringiensis	2014	USA	North America	Food
GCA_002570925.1	Bacillus thuringiensis	2014	USA	North America	Plant
GCA_002570945.1	Bacillus cereus	2014	USA	North America	Food
GCA_002570955.1	Bacillus thuringiensis	2014	USA	North America	Soil
GCA_002570965.1	Bacillus cereus	2014	USA	North America	Food
GCA_002570985.1	Bacillus cereus	2014	USA	North America	Food
GCA_002571025.1	Bacillus thuringiensis	2014	USA	North America	Unknown
GCA_002571105.1	Bacillus thuringiensis	2014	USA	North America	Food
GCA_002571115.1	Bacillus thuringiensis	2014	USA	North America	Food
GCA_002571165.1	Bacillus cereus	2014	USA	North America	Food
GCA_002571185.1	Bacillus cereus	2014	USA	North America	Food
GCA_002571195.1	Bacillus cereus	2014	USA	North America	Food
GCA_002571225.1	Bacillus sp. AFS059628	2014	USA	North America	Food
GCA_002571255.1	Bacillus cereus	2014	USA	North America	Plant
GCA_002571305.1	Bacillus thuringiensis	2014	USA	North America	Soil
GCA_002571315.1	Bacillus thuringiensis	2014	USA	North America	Plant
GCA_002571435.1	Bacillus toyonensis	2014	USA	North America	Plant
GCA_002571465.1	Bacillus wiedmannii	2014	USA	North America	Soil
GCA_002571515.1	Bacillus pseudomycoides	2014	USA	North America	Unknown
GCA_002571525.1	Bacillus wiedmannii	2014	USA	North America	Unknown
GCA_002571545.1	Bacillus pseudomycoides	2014	USA	North America	Soil
GCA_002571555.1	Bacillus toyonensis	2014	USA	North America	Unknown
GCA_002571595.1	Bacillus pseudomycoides	2014	USA	North America	Soil
GCA_002571605.1	Bacillus toyonensis	2014	USA	North America	Unknown
GCA_002571615.1	Bacillus toyonensis	2014	USA	North America	Unknown
GCA_002571635.1	Bacillus wiedmannii	2014	USA	North America	Soil
GCA_002571675.1	Bacillus toyonensis	2014	USA	North America	Plant
GCA_002571685.1	Bacillus wiedmannii	2014	USA	North America	Plant
GCA_002571695.1	Bacillus toyonensis	2014	USA	North America	Unknown
GCA_002571725.1	Bacillus wiedmannii	2014	USA	North America	Soil
GCA_002571765.1	Bacillus toyonensis	2014	USA	North America	Plant
GCA_002571785.1	Bacillus wiedmannii	2014	USA	North America	Unknown
GCA_002571795.1	Bacillus wiedmannii	2014	USA	North America	Soil
GCA_002571825.1	Bacillus toyonensis	2014	USA	North America	Plant
GCA_002571845.1	Bacillus pseudomycoides	2014	USA	North America	Plant
GCA_002571855.1	Bacillus cereus	2014	USA	North America	Plant
GCA_002571885.1	Bacillus toyonensis	2014	USA	North America	Soil
GCA_002571915.1	Bacillus toyonensis	2014	USA	North America	Unknown
GCA_002571935.1	Bacillus toyonensis	2014	USA	North America	Soil
GCA_002571965.1	Bacillus toyonensis	2014	USA	North America	Unknown
GCA_002571985.1	Bacillus pseudomycoides	2014	USA	North America	Soil
GCA_002572005.1	Bacillus toyonensis	2014	USA	North America	Plant
GCA_002572035.1	Bacillus toyonensis	2014	USA	North America	Plant
GCA_002572045.1	Bacillus wiedmannii	2014	USA	North America	Plant
GCA_002572065.1	Bacillus pseudomycoides	2014	USA	North America	Unknown
GCA_002572075.1	Bacillus pseudomycoides	2014	USA	North America	Unknown
GCA_002572105.1	Bacillus wiedmannii	2014	USA	North America	Soil
GCA_002572135.1	Bacillus thuringiensis	2014	USA	North America	Plant
GCA_002572145.1	Bacillus wiedmannii	2014	USA	North America	Unknown
GCA_002572155.1	Bacillus toyonensis	2014	USA	North America	Unknown
GCA_002572165.1	Bacillus toyonensis	2014	USA	North America	Unknown
GCA_002572215.1	Bacillus pseudomycoides	2014	USA	North America	Soil
GCA_002572225.1	Bacillus wiedmannii	2014	USA	North America	Plant
GCA_002572235.1	Bacillus toyonensis	2014	USA	North America	Plant
GCA_002572245.1	Bacillus toyonensis	2014	USA	North America	Plant
GCA_002572295.1	Bacillus toyonensis	2014	USA	North America	Unknown
GCA_002572305.1	Bacillus pseudomycoides	2014	USA	North America	Unknown
GCA_002572315.1	Bacillus wiedmannii	2014	USA	North America	Unknown
GCA_002572325.1	Bacillus wiedmannii	2014	USA	North America	Plant
GCA_002572375.1	Bacillus pseudomycoides	2014	USA	North America	Unknown
GCA_002572385.1	Bacillus pseudomycoides	2014	USA	North America	Unknown
GCA_002572395.1	Bacillus toyonensis	2014	USA	North America	Unknown
GCA_002572415.1	Bacillus toyonensis	2014	USA	North America	Plant
GCA_002572455.1	Bacillus toyonensis	2014	USA	North America	Plant
GCA_002572465.1	Bacillus pseudomycoides	2014	USA	North America	Soil
GCA_002572475.1	Bacillus toyonensis	2014	USA	North America	Soil
GCA_002572495.1	Bacillus pseudomycoides	2014	USA	North America	Unknown
GCA_002573505.1	Bacillus thuringiensis	2014	USA	North America	Unknown
GCA_002573545.1	Bacillus toyonensis	2014	USA	North America	Unknown
GCA_002574115.1	Bacillus thuringiensis	2014	USA	North America	Plant
GCA_002574125.1	Bacillus thuringiensis	2014	USA	North America	Food
GCA_002574175.1	Bacillus cereus	2014	USA	North America	Soil
GCA_002574205.1	Bacillus cereus	2014	USA	North America	Unknown
GCA_002574255.1	Bacillus cereus	2014	USA	North America	Food
GCA_002574265.1	Bacillus thuringiensis	2014	USA	North America	Soil
GCA_002574285.1	Bacillus cereus	2014	USA	North America	Food
GCA_002574325.1	Bacillus thuringiensis	2014	USA	North America	Food
GCA_002574365.1	Bacillus thuringiensis	2014	USA	North America	Soil
GCA_002574395.1	Bacillus cereus	2014	USA	North America	Food
GCA_002574415.1	Bacillus cereus	2014	USA	North America	Food
GCA_002574435.1	Bacillus thuringiensis	2014	USA	North America	Plant
GCA_002574475.1	Bacillus thuringiensis	2014	USA	North America	Plant
GCA_002574495.1	Bacillus thuringiensis	2014	USA	North America	Food
GCA_002574505.1	Bacillus thuringiensis	2014	USA	North America	Food
GCA_002574515.1	Bacillus cereus	2014	USA	North America	Food
GCA_002574575.1	Bacillus thuringiensis	2014	USA	North America	Food
GCA_002574595.1	Bacillus thuringiensis	2014	USA	North America	Food
GCA_002574615.1	Bacillus cereus	2014	USA	North America	Food
GCA_002574635.1	Bacillus cereus	2014	USA	North America	Plant
GCA_002574645.1	Bacillus thuringiensis	2014	USA	North America	Food
GCA_002574675.1	Bacillus thuringiensis	2014	USA	North America	Food
GCA_002574695.1	Bacillus thuringiensis	2014	USA	North America	Food
GCA_002574715.1	Bacillus cereus	2014	USA	North America	Plant
GCA_002574725.1	Bacillus thuringiensis	2014	USA	North America	Food
GCA_002574735.1	Bacillus thuringiensis	2014	USA	North America	Plant
GCA_002574805.1	Bacillus thuringiensis	2014	USA	North America	Plant
GCA_002574855.1	Bacillus cereus	2014	USA	North America	Food
GCA_002574875.1	Bacillus cereus	2014	USA	North America	Food
GCA_002574895.1	Bacillus thuringiensis	2014	USA	North America	Unknown
GCA_002574935.1	Bacillus thuringiensis	2014	USA	North America	Food
GCA_002574955.1	Bacillus cereus	2014	USA	North America	Plant
GCA_002574965.1	Bacillus sp. AFS054943	2014	USA	North America	Soil
[truncated: 3,134 more rows]

## Sheet: Supplementary data 3
Supplementary data 3. Genomic data of Gram-negative bacteria harboring the MLE were retrieved from the NCBI database.
GCF number	Bioproject number	Species name	Year
028680055	SAMN12287987	Riemerella anatipestifer	1969
012846185	SAMN14503538	Escherichia coli	1975
012098105	SAMN10085138	Escherichia coli	1976
012853215	SAMN14503540	Escherichia coli	1976
012098235	SAMN10085091	Escherichia coli	1977
012381455	SAMN12438255	Escherichia coli	1978
012246925	SAMN08611192	Escherichia coli	1979
012847075	SAMN14503608	Escherichia coli	1979
002228105	SAMN05440463	Escherichia coli	1979
012368915	SAMN12438293	Escherichia coli	1980
002227655	SAMN04993210	Escherichia coli	1980
012917805	SAMN14503551	Escherichia coli	1980
012186725	SAMN09060822	Escherichia coli	1982
012184845	SAMN09060800	Escherichia coli	1982
012181145	SAMN09060661	Escherichia coli	1982
012190565	SAMN09060676	Escherichia coli	1982
012856075	SAMN14503622	Escherichia coli	1983
002486305	SAMN04902861	Escherichia coli	1983
004794935	SAMN11372139	Histophilus somni	1983
028898885	SAMN31881052	Escherichia coli	1984
012404005	SAMN12438351	Escherichia coli	1985
025472515	SAMN29642173	Escherichia coli	1985
002487135	SAMN06555262	Escherichia coli	1986
002544845	SAMN06555240	Escherichia coli	1986
012349465	SAMN12438422	Escherichia coli	1987
012902765	SAMN14503640	Escherichia coli	1987
002511105	SAMN04992986	Escherichia coli	1987
002485945	SAMN04993073	Escherichia coli	1988
002485765	SAMN04993092	Escherichia coli	1988
020091425	SAMN15547026	Parabacteroides goldsteinii	1988
012264325	SAMN08355108	Escherichia coli	1988
012904245	SAMN14503654	Escherichia coli	1988
002485775	SAMN04993091	Escherichia coli	1988
002460645	SAMN05607387	Escherichia coli	1989
012696445	SAMN14165779	Escherichia coli	1990
002510565	SAMN04993134	Escherichia coli	1990
007095275	SAMN09381190	Salmonella enterica	1990
012852715	SAMN14449723	Escherichia coli	1990
012696345	SAMN14165776	Escherichia coli	1990
012696305	SAMN14165786	Escherichia coli	1990
007095265	SAMN09381189	Salmonella enterica	1990
025490615	SAMN29642187	Escherichia coli	1990
012852755	SAMN14449733	Escherichia coli	1990
007095225	SAMN09381193	Salmonella enterica	1990
007095185	SAMN09381192	Salmonella enterica	1990
013047325	SAMN10315802	Escherichia coli	1990
012853735	SAMN14449749	Escherichia coli	1990
025468415	SAMN29642184	Escherichia coli	1990
002522885	SAMN04992512	Escherichia coli	1992
002522895	SAMN04992513	Escherichia coli	1992
007095335	SAMN09381187	Salmonella enterica	1993
007095285	SAMN09381188	Salmonella enterica	1993
007095365	SAMN09381184	Salmonella enterica	1994
002252145	SAMN06758454	Wohlfahrtiimonas chitiniclastica	1994
007095425	SAMN09381182	Salmonella enterica	1994
007095305	SAMN09381186	Salmonella enterica	1994
007095375	SAMN09381185	Salmonella enterica	1994
007095385	SAMN09381183	Salmonella enterica	1994
014271605	SAMN15889479	Escherichia coli	1995
002467345	SAMN04992192	Escherichia coli	1995
007096135	SAMN09381180	Salmonella enterica	1995
013697085	SAMN15567435	Billgrantia kenyensis	1996
022258555	SAMEA882110	Klebsiella pneumoniae	1996
002519325	SAMN04992313	Escherichia coli	1997
003347075	SAMN04849646	Salmonella enterica	1997
002519485	SAMN04992305	Escherichia coli	1997
012352305	SAMN12438495	Escherichia coli	1997
012696025	SAMN14165630	Escherichia coli	1998
011822875	SAMN13413142	Escherichia coli	1998
012651865	SAMN13928823	Escherichia coli	1998
007094445	SAMN09381231	Salmonella enterica	1998
021102575	SAMN19025284	Salmonella enterica	1998
014271725	SAMN15889500	Escherichia coli	1998
011822755	SAMN13413323	Escherichia coli	1998
013048165	SAMN10316119	Escherichia coli	1998
012650045	SAMN13928824	Escherichia coli	1998
012650005	SAMN13928859	Escherichia coli	1998
007094455	SAMN09381229	Salmonella enterica	1998
012623765	SAMN13714139	Escherichia coli	1999
031035935	SAMN16789119	Salmonella enterica	1999
000835055	SAMN02941916	Escherichia coli	1999
015433165	SAMN16748883	Salmonella enterica	2000
012293025	SAMN11960885	Escherichia coli	2000
011930805	SAMN12078821	Escherichia coli	2000
011922245	SAMN12219784	Escherichia coli	2000
011922545	SAMN12219651	Escherichia coli	2000
002230995	SAMN05440304	Escherichia coli	2000
011923025	SAMN12219809	Escherichia coli	2000
012624625	SAMN12994770	Escherichia coli	2000
012292805	SAMN11961223	Escherichia coli	2000
002231075	SAMN05440302	Escherichia coli	2000
011890565	SAMN12438192	Escherichia coli	2000
012292785	SAMN11961244	Escherichia coli	2000
012611865	SAMN13413397	Escherichia coli	2000
012292865	SAMN11961235	Escherichia coli	2000
002317525	SAMN07189795	Salmonella enterica	2000
011908825	SAMN12344226	Escherichia coli	2000
002319195	SAMN07488859	Escherichia coli	2000
012248865	SAMN09954446	Escherichia coli	2000
012305485	SAMN12344208	Escherichia coli	2000
011936085	SAMN11960882	Escherichia coli	2000
025469435	SAMN29641971	Escherichia coli	2000
011931045	SAMN12078817	Escherichia coli	2000
021471665	SAMN15041719	Salmonella enterica	2000
011931345	SAMN12078006	Escherichia coli	2000
002516985	SAMN06555237	Escherichia coli	2000
002319485	SAMN07488862	Escherichia coli	2000
012224665	SAMN08367929	Escherichia coli	2000
011934525	SAMN11961247	Escherichia coli	2000
011921805	SAMN12219737	Escherichia coli	2000
002231025	SAMN05440301	Escherichia coli	2000
011848825	SAMN12994769	Escherichia coli	2000
012305385	SAMN12344227	Escherichia coli	2000
011938085	SAMN11961023	Escherichia coli	2000
021469465	SAMN15041718	Salmonella enterica	2000
025469515	SAMN29641972	Escherichia coli	2000
011932245	SAMN12078814	Escherichia coli	2000
011936225	SAMN11960877	Escherichia coli	2000
012487355	SAMN06560526	Escherichia coli	2000
011918325	SAMN12261715	Escherichia coli	2000
012304545	SAMN12344175	Escherichia coli	2000
011815625	SAMN13575693	Escherichia coli	2000
012292825	SAMN11961225	Escherichia coli	2000
031036455	SAMN16807070	Salmonella enterica	2000
012289545	SAMN12078036	Escherichia coli	2000
011908805	SAMN12344180	Escherichia coli	2000
012295745	SAMN12343347	Escherichia coli	2000
012295705	SAMN12344194	Escherichia coli	2000
011937305	SAMN11960874	Escherichia coli	2000
011936025	SAMN11961241	Escherichia coli	2000
011922225	SAMN12219812	Escherichia coli	2000
013056865	SAMN09954450	Escherichia coli	2000
011905145	SAMN12344239	Escherichia coli	2000
000443185	SAMN02116557	Mannheimia haemolytica	2000
011672965	SAMN08606827	Salmonella enterica	2000
011922565	SAMN12219791	Escherichia coli	2000
011923465	SAMN12219806	Escherichia coli	2000
011814605	SAMN13575689	Escherichia coli	2000
011929365	SAMN12078024	Escherichia coli	2000
012453605	SAMN12994712	Escherichia coli	2000
012296745	SAMN12219802	Escherichia coli	2001
011449495	SAMN02699440	Salmonella enterica	2001
012296385	SAMN12219775	Escherichia coli	2001
002319165	SAMN07488861	Escherichia coli	2001
016576135	SAMN13546312	Escherichia coli	2001
012623785	SAMN13714145	Escherichia coli	2001
002283015	SAMN07507240	Salmonella enterica	2001
011485395	SAMN02843558	Salmonella enterica	2001
011815225	SAMN13558928	Escherichia coli	2001
011815805	SAMN13558932	Escherichia coli	2001
012597215	SAMN13558948	Escherichia coli	2001
007094485	SAMN09381228	Salmonella enterica	2001
008809135	SAMN02843453	Salmonella enterica	2001
016576255	SAMN13448973	Escherichia coli	2001
012690925	SAMN04490267	Escherichia coli	2001
012597155	SAMN13558930	Escherichia coli	2001
012610175	SAMN13448971	Escherichia coli	2001
012617505	SAMN13703234	Escherichia coli	2001
011814765	SAMN13568837	Escherichia coli	2001
012296705	SAMN12219801	Escherichia coli	2001
012596935	SAMN13575698	Escherichia coli	2001
002014825	SAMN06293379	Moraxella pluranimalium	2001
012597255	SAMN13558926	Escherichia coli	2001
012690445	SAMN04490300	Escherichia coli	2001
012299245	SAMN12175338	Escherichia coli	2001
012612045	SAMN13413304	Escherichia coli	2001
011449335	SAMN02699434	Salmonella enterica	2001
002319475	SAMN07488855	Escherichia coli	2001
012691045	SAMN04490295	Escherichia coli	2001
012614905	SAMN13291864	Escherichia coli	2001
011820125	SAMN13482832	Escherichia coli	2002
011449315	SAMN02699454	Salmonella enterica	2002
012607795	SAMN13482870	Escherichia coli	2002
007094475	SAMN09381227	Salmonella enterica	2002
012610895	SAMN13413220	Escherichia coli	2002
016216065	SAMN13482048	Escherichia coli	2002
011828975	SAMN13291866	Escherichia coli	2002
012614445	SAMN13322466	Escherichia coli	2002
008090645	SAMN02699461	Salmonella enterica	2002
012006165	SAMN13482842	Escherichia coli	2002
011819665	SAMN13482819	Escherichia coli	2002
011916765	SAMN12438210	Escherichia coli	2002
011448395	SAMN02699492	Salmonella enterica	2002
012607995	SAMN13482799	Escherichia coli	2002
011828235	SAMN13322478	Escherichia coli	2002
028806115	SAMN05325259	Mannheimia haemolytica	2002
028800425	SAMN05325263	Mannheimia haemolytica	2002
002851615	SAMN06629582	Klebsiella pneumoniae	2002
011819485	SAMN13482825	Escherichia coli	2002
011827595	SAMN13322469	Escherichia coli	2002
012595045	SAMN13703505	Escherichia coli	2002
012349825	SAMN12438198	Escherichia coli	2002
011822205	SAMN13413426	Escherichia coli	2002
028048575	SAMN32414708	Escherichia coli	2002
005887535	SAMN11655270	Salmonella enterica	2002
002474655	SAMN06555273	Escherichia coli	2002
012607945	SAMN13482084	Escherichia coli	2002
007755895	SAMN02845200	Salmonella enterica	2002
011822715	SAMN13413143	Escherichia coli	2002
011820145	SAMN13482821	Escherichia coli	2002
016454645	SAMN14504560	Salmonella enterica	2002
028799545	SAMN05325265	Mannheimia haemolytica	2002
012607875	SAMN13482833	Escherichia coli	2002
012356755	SAMN12438200	Escherichia coli	2002
005382845	SAMD00077012	Escherichia coli	2002
011819445	SAMN13482830	Escherichia coli	2002
007094465	SAMN09381230	Salmonella enterica	2002
011819405	SAMN13482030	Escherichia coli	2002
028799345	SAMN05325266	Mannheimia haemolytica	2002
013072045	SAMN08368004	Escherichia coli	2002
028806055	SAMN05325269	Mannheimia haemolytica	2002
011819525	SAMN13482828	Escherichia coli	2002
011894225	SAMN12438209	Escherichia coli	2002
016454625	SAMN14504561	Salmonella enterica	2002
000783335	SAMN03081277	Escherichia coli	2003
028801175	SAMN05325274	Mannheimia haemolytica	2003
008046955	SAMN02699572	Salmonella enterica	2003
021467665	SAMN15041720	Salmonella enterica	2003
011977105	SAMN09060640	Escherichia coli	2003
028801035	SAMN05325280	Mannheimia haemolytica	2003
021467745	SAMN15041721	Salmonella enterica	2003
008047615	SAMN02699603	Salmonella enterica	2003
027550405	SAMN19783038	Escherichia coli	2003
012593755	SAMN13714130	Escherichia coli	2003
028800885	SAMN05325283	Mannheimia haemolytica	2003
010253035	SAMN09788971	Salmonella enterica	2003
008027175	SAMN02699734	Salmonella enterica	2003
010948205	SAMN02646828	Salmonella enterica	2003
028800985	SAMN05325281	Mannheimia haemolytica	2003
011822895	SAMN13413424	Escherichia coli	2003
025996915	SAMD00510748	Escherichia coli	2003
011828095	SAMN13322446	Escherichia coli	2003
027555845	SAMN19783030	Escherichia coli	2003
014289015	SAMN15831908	Klebsiella pneumoniae	2003
028800925	SAMN05325284	Mannheimia haemolytica	2003
016454225	SAMN14504796	Salmonella enterica	2003
011822635	SAMN13413430	Escherichia coli	2003
000806195	SAMN03267484	Escherichia coli	2003
011820185	SAMN13482869	Escherichia coli	2003
002475305	SAMN04279396	Escherichia coli	2003
011447415	SAMN02646863	Salmonella enterica	2003
012018225	SAMN09060760	Escherichia coli	2003
000754845	SAMN03020303	Escherichia coli	2003
010648165	SAMN02646811	Salmonella enterica	2003
012611745	SAMN13413423	Escherichia coli	2003
000754865	SAMN03020300	Escherichia coli	2003
007965905	SAMN05717125	Mannheimia haemolytica	2003
009826015	SAMN13675327	Klebsiella pneumoniae	2003
011829135	SAMN13291865	Escherichia coli	2003
028800525	SAMN05325295	Mannheimia haemolytica	2003
022301335	SAMN02927837	Klebsiella pneumoniae	2003
011971155	SAMN09060653	Escherichia coli	2003
030383045	SAMN35768953	Escherichia coli	2003
012298465	SAMN09060544	Escherichia coli	2003
028801685	SAMN05325272	Mannheimia haemolytica	2003
008088005	SAMN02699672	Salmonella enterica	2003
000768125	SAMN03081275	Escherichia coli	2003
028801155	SAMN05325275	Mannheimia haemolytica	2003
030389855	SAMN35768953	Escherichia coli	2003
009826055	SAMN13675326	Klebsiella pneumoniae	2003
027557455	SAMN19783026	Escherichia coli	2003
027550205	SAMN19783034	Escherichia coli	2003
028800565	SAMN05325293	Mannheimia haemolytica	2003
011819865	SAMN13482872	Escherichia coli	2003
011820265	SAMN13482829	Escherichia coli	2003
011803545	SAMN13714142	Escherichia coli	2003
009825995	SAMN13675330	Klebsiella pneumoniae	2003
027557785	SAMN19783027	Escherichia coli	2003
022258635	SAMEA882109	Klebsiella pneumoniae	2004
002952095	SAMN07187744	Escherichia coli	2004
012651785	SAMN13928460	Escherichia coli	2004
022301095	SAMN02927846	Klebsiella pneumoniae	2004
028799665	SAMN05325311	Mannheimia haemolytica	2004
028799525	SAMN05325319	Mannheimia haemolytica	2004
028039635	SAMN32414717	Escherichia coli	2004
028800245	SAMN05325307	Mannheimia haemolytica	2004
012658435	SAMN13898772	Escherichia coli	2004
028799485	SAMN05325322	Mannheimia haemolytica	2004
022974055	SAMN18521117	Escherichia coli	2004
007095005	SAMN09381204	Salmonella enterica	2004
007911665	SAMN11806976	Salmonella enterica	2004
012355295	SAMN12438562	Escherichia coli	2004
008002265	SAMN02699786	Salmonella enterica	2004
028799725	SAMN05325309	Mannheimia haemolytica	2004
012658455	SAMN13898670	Escherichia coli	2004
007094745	SAMN09381215	Salmonella enterica	2004
012611805	SAMN13413401	Escherichia coli	2004
022258435	SAMEA882236	Klebsiella pneumoniae	2004
011822295	SAMN13413431	Escherichia coli	2004
028800485	SAMN05325299	Mannheimia haemolytica	2004
028800545	SAMN05325296	Mannheimia haemolytica	2004
025640345	SAMN19776957	Escherichia coli	2004
002066235	SAMN02368529	Salmonella enterica	2004
012373295	SAMN12438568	Escherichia coli	2004
028799685	SAMN05325312	Mannheimia haemolytica	2004
028799445	SAMN05325324	Mannheimia haemolytica	2004
028800505	SAMN05325298	Mannheimia haemolytica	2004
028799505	SAMN05325323	Mannheimia haemolytica	2004
007965355	SAMN05717120	Mannheimia haemolytica	2004
012591925	SAMN13928810	Escherichia coli	2004
020034555	SAMN21032957	Pasteurella canis	2004
028799615	SAMN05325313	Mannheimia haemolytica	2004
002014855	SAMN06293387	Moraxella porci	2004
028799585	SAMN05325316	Mannheimia haemolytica	2004
005383065	SAMD00077023	Escherichia coli	2004
006077335	SAMN11806972	Salmonella enterica	2004
028799625	SAMN05325314	Mannheimia haemolytica	2004
028798965	SAMN05325345	Mannheimia haemolytica	2005
002851035	SAMN06629597	Klebsiella pneumoniae	2005
012658675	SAMN13898693	Escherichia coli	2005
028798905	SAMN05325349	Mannheimia haemolytica	2005
012604895	SAMN13898638	Escherichia coli	2005
007964685	SAMN05717121	Mannheimia haemolytica	2005
028799025	SAMN05325343	Mannheimia haemolytica	2005
012659505	SAMN13898631	Escherichia coli	2005
028799185	SAMN05325335	Mannheimia haemolytica	2005
022341445	SAMN14838979	Billgrantia kenyensis	2005
007755395	SAMN02699884	Salmonella enterica	2005
004324045	SAMN09759459	Salmonella enterica	2005
021467765	SAMN15041722	Salmonella enterica	2005
025635145	SAMN19777182	Escherichia coli	2005
028798975	SAMN05325348	Mannheimia haemolytica	2005
012669145	SAMN12730712	Escherichia coli	2005
028798825	SAMN05325351	Mannheimia haemolytica	2005
028799245	SAMN05325333	Mannheimia haemolytica	2005
022258475	SAMEA882113	Klebsiella pneumoniae	2005
009826225	SAMN13675318	Klebsiella pneumoniae	2005
028798925	SAMN05325344	Mannheimia haemolytica	2005
025469035	SAMN29642031	Escherichia coli	2005
017687395	SAMN14978687	Escherichia coli	2005
022301255	SAMN02927840	Klebsiella pneumoniae	2005
022301055	SAMN02927849	Klebsiella pneumoniae	2005
017355145	SAMN16454192	Escherichia coli	2005
007756475	SAMN02845660	Salmonella enterica	2005
012659425	SAMN13898629	Escherichia coli	2005
022974735	SAMN18521084	Escherichia coli	2005
009548915	SAMN02843813	Salmonella enterica	2005
028798865	SAMN05325350	Mannheimia haemolytica	2005
013180385	SAMN06350012	Klebsiella pneumoniae	2005
019312485	SAMN19845040	Escherichia coli	2005
014759125	SAMN02845661	Salmonella enterica	2005
022300875	SAMN02927860	Klebsiella pneumoniae	2005
019351335	SAMN20236823	Escherichia coli	2005
028799165	SAMN05325338	Mannheimia haemolytica	2005
022259195	SAMEA882163	Klebsiella pneumoniae	2005
002853935	SAMN06629689	Klebsiella pneumoniae	2005
009826105	SAMN13675322	Klebsiella pneumoniae	2006
026010215	SAMD00510840	Escherichia coli	2006
004324145	SAMN09759452	Salmonella enterica	2006
028804595	SAMN05325373	Mannheimia haemolytica	2006
028804625	SAMN05325371	Mannheimia haemolytica	2006
021512875	SAMN14518925	Escherichia coli	2006
027242825	SAMN28687549	Escherichia coli	2006
028805035	SAMN05325362	Mannheimia haemolytica	2006
018394695	SAMN19231579	Escherichia coli	2006
002231915	SAMN04279445	Escherichia coli	2006
027217345	SAMN28687562	Escherichia coli	2006
028798705	SAMN05325357	Mannheimia haemolytica	2006
027552065	SAMN19783048	Escherichia coli	2006
001677935	SAMN03764887	Chryseobacterium sp.	2006
009826075	SAMN13675324	Klebsiella pneumoniae	2006
007760945	SAMN03291634	Salmonella enterica	2006
028804895	SAMN05325365	Mannheimia haemolytica	2006
027551145	SAMN19783041	Escherichia coli	2006
028798725	SAMN05325353	Mannheimia haemolytica	2006
015316485	SAMN13898770	Escherichia coli	2006
001677955	SAMN03764910	Chryseobacterium sp.	2006
028804535	SAMN05325375	Mannheimia haemolytica	2006
016575835	SAMN13898686	Escherichia coli	2006
027551735	SAMN19783046	Escherichia coli	2006
020361155	SAMN19016878	Escherichia coli	2006
017802675	SAMN18617232	Salmonella enterica	2006
022302015	SAMN02927812	Klebsiella pneumoniae	2006
025624365	SAMN19776974	Escherichia coli	2006
003850015	SAMN10450163	Escherichia coli	2006
028804655	SAMN05325374	Mannheimia haemolytica	2006
022973755	SAMN18521134	Escherichia coli	2006
027551625	SAMN19783044	Escherichia coli	2006
027224505	SAMN28687751	Escherichia coli	2006
004324315	SAMN09759453	Salmonella enterica	2006
018559265	SAMN19231584	Escherichia coli	2006
030382395	SAMN35768986	Escherichia coli	2006
012696075	SAMN14165632	Escherichia coli	2006
002851055	SAMN06629603	Klebsiella pneumoniae	2006
011080305	SAMN02646904	Salmonella enterica	2006
009826155	SAMN13675321	Klebsiella pneumoniae	2006
027268995	SAMN28687615	Escherichia coli	2006
002232335	SAMN04279440	Escherichia coli	2006
014759315	SAMN02844365	Salmonella enterica	2006
012663155	SAMN13747068	Escherichia coli	2006
018559385	SAMN19231583	Escherichia coli	2006
004324275	SAMN09759454	Salmonella enterica	2006
030080715	SAMN27684511	Salmonella enterica	2006
012651925	SAMN13928814	Escherichia coli	2006
010254565	SAMN09789022	Salmonella enterica	2006
018134425	SAMN18835719	Escherichia coli	2006
022301475	SAMN02927830	Klebsiella pneumoniae	2006
007094575	SAMN09381223	Salmonella enterica	2006
028804555	SAMN05325372	Mannheimia haemolytica	2006
028798685	SAMN05325354	Mannheimia haemolytica	2006
030080665	SAMN27684512	Salmonella enterica	2006
022302135	SAMN02927804	Klebsiella pneumoniae	2006
004324125	SAMN09759456	Salmonella enterica	2007
025640645	SAMN19776997	Escherichia coli	2007
007094565	SAMN09381224	Salmonella enterica	2007
028797185	SAMN05325418	Mannheimia haemolytica	2007
004337745	SAMN09759460	Salmonella enterica	2007
025636705	SAMN19776632	Escherichia coli	2007
002056945	SAMN02368963	Salmonella enterica	2007
029410725	SAMN31651146	Escherichia coli	2007
019351355	SAMN20236821	Escherichia coli	2007
028801705	SAMN05325388	Mannheimia haemolytica	2007
028801945	SAMN05325383	Mannheimia haemolytica	2007
004324035	SAMN09759461	Salmonella enterica	2007
006840065	SAMN02265299	Salmonella enterica	2007
007980985	SAMN05717122	Mannheimia haemolytica	2007
004683725	SAMN09372509	Escherichia coli	2007
002196475	SAMN07192703	Escherichia coli	2007
011483555	SAMN02378031	Salmonella enterica	2007
022300915	SAMN02927861	Klebsiella pneumoniae	2007
022212565	SAMN12731933	Klebsiella pneumoniae	2007
028798645	SAMN05325409	Mannheimia haemolytica	2007
010876165	SAMN02844501	Salmonella enterica	2007
028801415	SAMN05325401	Mannheimia haemolytica	2007
022300515	SAMN02631006	Klebsiella pneumoniae	2007
022301915	SAMN02927818	Klebsiella pneumoniae	2007
006076855	SAMN08386759	Salmonella enterica	2007
027552725	SAMN19783063	Escherichia coli	2007
011549595	SAMN02378020	Salmonella enterica	2007
010260155	SAMN10425118	Salmonella enterica	2007
009866945	SAMN08522730	Escherichia coli	2007
028801215	SAMN05325407	Mannheimia haemolytica	2007
013780445	SAMN10525366	Escherichia coli	2007
028798585	SAMN05325419	Mannheimia haemolytica	2007
002516765	SAMN04279481	Escherichia coli	2007
005931835	SAMN02265312	Salmonella enterica	2007
022302035	SAMN02927811	Klebsiella pneumoniae	2007
003338275	SAMN09579963	Escherichia coli	2007
028797325	SAMN05325417	Mannheimia haemolytica	2007
012454355	SAMN12730718	Escherichia coli	2007
027553145	SAMN19783082	Escherichia coli	2007
012594405	SAMN13746982	Escherichia coli	2007
024504875	SAMN29179519	Salmonella enterica	2007
029410555	SAMN31651145	Escherichia coli	2007
027552485	SAMN19783052	Escherichia coli	2007
028797785	SAMN05325412	Mannheimia haemolytica	2007
005440175	SAMN02845874	Salmonella enterica	2007
005899085	SAMN02844497	Salmonella enterica	2007
002854735	SAMN06629625	Klebsiella pneumoniae	2007
020261045	SAMN20848506	Escherichia coli	2007
027552425	SAMN19783051	Escherichia coli	2007
004324115	SAMN09759457	Salmonella enterica	2007
011080085	SAMN02849970	Salmonella enterica	2007
012618785	SAMN12730717	Escherichia coli	2007
015286685	SAMN16688385	Escherichia coli	2007
007981025	SAMN05717126	Mannheimia haemolytica	2007
027552505	SAMN19783055	Escherichia coli	2007
028801355	SAMN05325399	Mannheimia haemolytica	2007
010256495	SAMN10425378	Salmonella enterica	2007
002196495	SAMN07192704	Escherichia coli	2007
028797445	SAMN05325414	Mannheimia haemolytica	2007
012453425	SAMN12730716	Escherichia coli	2007
036256975	SAMN30378546	Escherichia coli	2007
028798005	SAMN05325411	Mannheimia haemolytica	2007
028801605	SAMN05325391	Mannheimia haemolytica	2007
028801275	SAMN05325404	Mannheimia haemolytica	2007
010258775	SAMN10425173	Salmonella enterica	2007
012402525	SAMN12438620	Escherichia coli	2007
012400005	SAMN12730720	Escherichia coli	2008
030085475	SAMN27684266	Salmonella enterica	2008
021471585	SAMN15041725	Salmonella enterica	2008
021471645	SAMN15041727	Salmonella enterica	2008
008836545	SAMN03577556	Salmonella enterica	2008
002091075	SAMN04394898	Salmonella enterica	2008
005382585	SAMD00077001	Escherichia coli	2008
001008725	SAMN03435903	Klebsiella pneumoniae	2008
028797765	SAMN05325439	Mannheimia haemolytica	2008
003318475	SAMN09579981	Escherichia coli	2008
025636345	SAMN19777055	Escherichia coli	2008
020782385	SAMN22794026	Escherichia coli	2008
009797355	SAMN12920972	Glaesserella parasuis	2008
001051075	SAMN02704884	Riemerella anatipestifer	2008
022312715	SAMN03024577	Klebsiella pneumoniae	2008
006142295	SAMN07511360	Salmonella enterica	2008
002798855	SAMN08016388	Salmonella enterica	2008
022302475	SAMN02927786	Klebsiella pneumoniae	2008
002798625	SAMN08016037	Salmonella enterica	2008
001938245	SAMN04230881	Glaesserella parasuis	2008
028797965	SAMN05325426	Mannheimia haemolytica	2008
020360875	SAMN19016942	Escherichia coli	2008
002065555	SAMN02368592	Salmonella enterica	2008
022301315	SAMN02927836	Klebsiella pneumoniae	2008
028797745	SAMN05325442	Mannheimia haemolytica	2008
008525575	SAMN04913849	Salmonella enterica	2008
021474265	SAMN24619911	Salmonella enterica	2008
021471605	SAMN15041724	Salmonella enterica	2008
030085455	SAMN27684265	Salmonella enterica	2008
001613965	SAMN04110127	Salmonella enterica	2008
020782325	SAMN22794025	Escherichia coli	2008
007980645	SAMN05717123	Mannheimia haemolytica	2008
028797845	SAMN05325435	Mannheimia haemolytica	2008
027553385	SAMN19783093	Escherichia coli	2008
005382765	SAMD00077008	Escherichia coli	2008
022974705	SAMN18521086	Escherichia coli	2008
007980905	SAMN05717127	Mannheimia haemolytica	2008
029649225	SAMN32353512	Pasteurella multocida	2008
022312655	SAMN03024581	Klebsiella pneumoniae	2008
006076975	SAMN08386757	Salmonella enterica	2008
024979775	SAMN24595890	Salmonella enterica	2008
017239555	SAMN13282233	Shigella sonnei	2008
028797945	SAMN05325428	Mannheimia haemolytica	2008
022312615	SAMN03024582	Klebsiella pneumoniae	2008
002002305	SAMN05567369	Escherichia coli	2008
017239495	SAMN13282232	Shigella sonnei	2008
012620025	SAMN13874197	Escherichia coli	2008
002238275	SAMN06645218	Salmonella enterica	2008
030080635	SAMN27684514	Salmonella enterica	2008
029848265	SAMN33397559	Escherichia coli	2008
022974695	SAMN18521087	Escherichia coli	2008
002900055	SAMN03287656	Salmonella enterica	2008
001938255	SAMN04230883	Glaesserella parasuis	2008
001938405	SAMN04230867	Glaesserella parasuis	2008
001990855	SAMN06047031	Escherichia coli	2008
015321865	SAMN13747116	Escherichia coli	2008
001938215	SAMN04230880	Glaesserella parasuis	2008
027553645	SAMN19783106	Escherichia coli	2008
028797645	SAMN05325448	Mannheimia haemolytica	2008
029845665	SAMN33397586	Escherichia coli	2008
027553245	SAMN19783087	Escherichia coli	2008
024980615	SAMN24595891	Salmonella enterica	2008
029649205	SAMN32353511	Pasteurella multocida	2008
027553165	SAMN19783085	Escherichia coli	2008
021471625	SAMN15041726	Salmonella enterica	2008
012611925	SAMN13413335	Escherichia coli	2008
028797985	SAMN05325427	Mannheimia haemolytica	2008
028797625	SAMN05325450	Mannheimia haemolytica	2008
001938325	SAMN04230866	Glaesserella parasuis	2008
022304335	SAMN02927726	Klebsiella pneumoniae	2009
030085105	SAMN27684283	Salmonella enterica	2009
022974605	SAMN18521089	Escherichia coli	2009
026009115	SAMD00510776	Klebsiella pneumoniae	2009
028797505	SAMN05325470	Mannheimia haemolytica	2009
001588075	SAMN03941149	Salmonella enterica	2009
024645505	SAMN09505313	Salmonella enterica	2009
022205125	SAMN09216416	Klebsiella pneumoniae	2009
030085055	SAMN27684286	Salmonella enterica	2009
020149315	SAMN15722075	Escherichia coli	2009
022301535	SAMN02927826	Klebsiella pneumoniae	2009
002854495	SAMN06629642	Klebsiella pneumoniae	2009
022972875	SAMN18521176	Escherichia coli	2009
001588155	SAMN03941143	Salmonella enterica	2009
022189705	SAMN12774234	Klebsiella pneumoniae	2009
000965835	SAMN03277188	Enterobacter roggenkampii	2009
022974675	SAMN18521088	Escherichia coli	2009
026719055	SAMN31360224	Salmonella enterica	2009
024701595	SAMN14605593	Salmonella enterica	2009
028797225	SAMN05325486	Mannheimia haemolytica	2009
028797565	SAMN05325458	Mannheimia haemolytica	2009
011633905	SAMN02378086	Salmonella enterica	2009
022973435	SAMN18521150	Escherichia coli	2009
028797365	SAMN05325472	Mannheimia haemolytica	2009
000408545	SAMN00854650	Escherichia coli	2009
029655665	SAMN06239867	Pasteurella multocida	2009
003338885	SAMN09579993	Escherichia coli	2009
022300985	SAMN02927854	Klebsiella pneumoniae	2009
022312635	SAMN03024580	Klebsiella pneumoniae	2009
008655155	SAMN02699895	Salmonella enterica	2009
028797265	SAMN05325482	Mannheimia haemolytica	2009
010256075	SAMN10425383	Salmonella enterica	2009
015885585	SAMN10255260	Salmonella enterica	2009
012669925	SAMN13945476	Escherichia coli	2009
001938335	SAMN04230868	Glaesserella parasuis	2009
012603375	SAMN13747101	Escherichia coli	2009
020782275	SAMN22794027	Escherichia coli	2009
007759775	SAMN04217318	Salmonella enterica	2009
012669765	SAMN13945453	Escherichia coli	2009
022312035	SAMN03024616	Klebsiella pneumoniae	2009
014762045	SAMN08328782	Escherichia coli	2009
030380445	SAMN35769006	Klebsiella pneumoniae	2009
028797485	SAMN05325465	Mannheimia haemolytica	2009
009090045	SAMN02261144	Salmonella enterica	2009
017805715	SAMN18617257	Salmonella enterica	2009
008114805	SAMN02698108	Salmonella enterica	2009
012649025	SAMN09216412	Escherichia coli	2009
004380225	SAMN06011337	Escherichia coli	2009
000965805	SAMN03277189	Enterobacter hormaechei	2009
022311075	SAMN03733654	Klebsiella pneumoniae	2009
002265815	SAMN07421215	Salmonella enterica	2009
012648965	SAMN09216413	Escherichia coli	2009
001749435	SAMN05729319	Escherichia coli	2009
027553945	SAMN19783118	Escherichia coli	2009
007196015	SAMN04224494	Salmonella enterica	2009
030085155	SAMN27684280	Salmonella enterica	2009
018429155	SAMN18867115	Escherichia coli	2009
013780485	SAMN10525367	Escherichia coli	2009
022312695	SAMN03024579	Klebsiella pneumoniae	2009
018429185	SAMN18867116	Escherichia coli	2009
030080615	SAMN27684516	Salmonella enterica	2009
012661005	SAMN09216415	Escherichia coli	2009
028797285	SAMN05325488	Mannheimia haemolytica	2009
002854435	SAMN06629648	Klebsiella pneumoniae	2009
020782405	SAMN22794048	Escherichia coli	2009
009825815	SAMN13675334	Klebsiella pneumoniae	2009
008114425	SAMN02844527	Salmonella enterica	2009
021471725	SAMN15041728	Salmonella enterica	2009
000835045	SAMN02941915	Escherichia coli	2009
002855195	SAMN06629649	Klebsiella pneumoniae	2009
022974215	SAMN18521110	Escherichia coli	2009
026052335	SAMN27655601	Salmonella enterica	2009
022304535	SAMN02927714	Klebsiella pneumoniae	2009
022304295	SAMN02927725	Klebsiella pneumoniae	2009
002854465	SAMN06629647	Klebsiella pneumoniae	2009
022300455	SAMN02631017	Klebsiella pneumoniae	2009
012648985	SAMN09216414	Escherichia coli	2009
016056255	SAMN16954859	Klebsiella pneumoniae	2009
014218985	SAMN15746320	Acinetobacter baumannii	2009
022974625	SAMN18521091	Escherichia coli	2009
030379615	SAMN35769048	Escherichia coli	2010
014785945	SAMN16265100	Salmonella enterica	2010
010739835	SAMN02367906	Salmonella enterica	2010
030089755	SAMN21889723	Salmonella enterica	2010
022300415	SAMN02631022	Klebsiella pneumoniae	2010
024980735	SAMN24595902	Salmonella enterica	2010
024981855	SAMN24595897	Salmonella enterica	2010
002012305	SAMN05511157	Escherichia coli	2010
002269895	SAMN06445925	Klebsiella pneumoniae	2010
024980775	SAMN24595901	Salmonella enterica	2010
004323995	SAMN09759467	Salmonella enterica	2010
002854375	SAMN06629654	Klebsiella pneumoniae	2010
011281215	SAMN14247280	Salmonella enterica	2010
028798485	SAMN05325518	Mannheimia haemolytica	2010
027235485	SAMN13333852	Escherichia coli	2010
018359625	SAMN15848313	Klebsiella pneumoniae	2010
030379565	SAMN35769050	Escherichia coli	2010
030080535	SAMN27684520	Salmonella enterica	2010
030092725	SAMN21889573	Salmonella enterica	2010
030092925	SAMN21889566	Salmonella enterica	2010
014286585	SAMN15831974	Klebsiella pneumoniae	2010
012620765	SAMN13945467	Escherichia coli	2010
002573025	SAMN05977321	Escherichia coli	2010
018359605	SAMN15848327	Klebsiella pneumoniae	2010
024982255	SAMN24595899	Salmonella enterica	2010
002855115	SAMN06629656	Klebsiella pneumoniae	2010
010258915	SAMN10425179	Salmonella enterica	2010
002855125	SAMN06629655	Klebsiella pneumoniae	2010
025997435	SAMD00510798	Escherichia coli	2010
001720345	SAMN05514347	Klebsiella pneumoniae	2010
030092855	SAMN21889570	Salmonella enterica	2010
003261475	SAMN08512321	Pasteurella multocida	2010
028797145	SAMN05325499	Mannheimia haemolytica	2010
026011615	SAMD00510910	Escherichia coli	2010
021471705	SAMN15041729	Salmonella enterica	2010
028798445	SAMN05325531	Mannheimia haemolytica	2010
010256355	SAMN10425385	Salmonella enterica	2010
002091345	SAMN04394891	Salmonella enterica	2010
019351255	SAMN20236825	Escherichia coli	2010
024982055	SAMN24595898	Salmonella enterica	2010
030379515	SAMN35769053	Escherichia coli	2010
003261495	SAMN08512320	Pasteurellaceae bacterium	2010
027230225	SAMN13333858	Escherichia coli	2010
022312675	SAMN03024578	Klebsiella pneumoniae	2010
026718975	SAMN31360229	Salmonella enterica	2010
030084635	SAMN27684306	Salmonella enterica	2010
030389655	SAMN35769053	Escherichia coli	2010
022971335	SAMN18521253	Escherichia coli	2010
030084805	SAMN27684299	Salmonella enterica	2010
022970715	SAMN18521286	Escherichia coli	2010
002269815	SAMN06445928	Klebsiella pneumoniae	2010
019351395	SAMN20236824	Escherichia coli	2010
024981495	SAMN24595895	Salmonella enterica	2010
002268945	SAMN06445931	Klebsiella pneumoniae	2010
030080575	SAMN27684519	Salmonella enterica	2010
003338645	SAMN09580007	Escherichia coli	2010
022971855	SAMN18521229	Escherichia coli	2010
026010835	SAMD00510871	Escherichia coli	2010
022190325	SAMN12774226	Klebsiella pneumoniae	2010
022300895	SAMN02927857	Klebsiella pneumoniae	2010
016334355	SAMN04255202	Salmonella enterica	2010
003261375	SAMN08512414	Mannheimia haemolytica	2010
022970395	SAMN18521303	Escherichia coli	2010
022311895	SAMN03733756	Klebsiella pneumoniae	2010
027234565	SAMN13333859	Escherichia coli	2010
002268915	SAMN06445927	Klebsiella pneumoniae	2010
028798365	SAMN05325533	Mannheimia haemolytica	2010
016250655	SAMN08287500	Salmonella enterica	2010
030087745	SAMN21889831	Salmonella enterica	2010
017239335	SAMN13282242	Shigella sonnei	2010
026010755	SAMD00510867	Escherichia coli	2010
025638505	SAMN19776677	Escherichia coli	2010
031958945	SAMN32091771	Escherichia coli	2010
030379485	SAMN35769055	Escherichia coli	2010
003338525	SAMN09580008	Escherichia coli	2010
002268725	SAMN06445930	Klebsiella pneumoniae	2010
027229365	SAMN13333857	Escherichia coli	2010
002854385	SAMN06629652	Klebsiella pneumoniae	2010
018359585	SAMN15848330	Klebsiella pneumoniae	2010
021168415	SAMN23492892	Escherichia coli	2010
028798385	SAMN05325535	Mannheimia haemolytica	2010
018359545	SAMN15849205	Klebsiella pneumoniae	2010
002058595	SAMN02368947	Salmonella enterica	2010
022971695	SAMN18521237	Escherichia coli	2010
022970985	SAMN18521273	Escherichia coli	2010
031958785	SAMN32091764	Escherichia coli	2010
031958805	SAMN32092730	Escherichia coli	2010
028039775	SAMN32414660	Escherichia coli	2010
030092835	SAMN21889568	Salmonella enterica	2010
026010775	SAMD00510868	Escherichia coli	2010
006000265	SAMN10715264	Salmonella enterica	2010
003338535	SAMN09580009	Escherichia coli	2010
001676995	SAMN05257099	Escherichia coli	2010
030379505	SAMN35769054	Escherichia coli	2010
010258395	SAMN10425183	Salmonella enterica	2010
002300755	SAMN07573090	Klebsiella pneumoniae	2010
026228785	SAMN28566460	Escherichia coli	2010
022970955	SAMN18521274	Escherichia coli	2010
027234625	SAMN13333836	Escherichia coli	2010
014472485	SAMN14491215	Escherichia coli	2010
003261455	SAMN08512415	Pasteurellaceae bacterium	2010
009864265	SAMN08936649	Salmonella enterica	2010
027229285	SAMN13333851	Escherichia coli	2010
022300275	SAMN02631029	Klebsiella pneumoniae	2010
022300935	SAMN02927856	Klebsiella pneumoniae	2010
008032395	SAMN03165655	Salmonella enterica	2010
002268815	SAMN06445926	Klebsiella pneumoniae	2010
003009645	SAMN07983280	Escherichia coli	2010
030084875	SAMN27684296	Salmonella enterica	2010
031174645	SAMN37147803	Salmonella enterica	2010
002269795	SAMN06445924	Klebsiella pneumoniae	2010
020358975	SAMN19016949	Escherichia coli	2010
030980035	SAMN37128092	Salmonella enterica	2010
024981695	SAMN24595896	Salmonella enterica	2010
022971235	SAMN18521264	Escherichia coli	2010
022304395	SAMN02927719	Klebsiella pneumoniae	2010
000347595	SAMN02048828	Bibersteinia trehalosi	2010
002854415	SAMN06629651	Klebsiella pneumoniae	2010
020359305	SAMN19016953	Escherichia coli	2010
027234585	SAMN13333860	Escherichia coli	2010
030087565	SAMN21889823	Salmonella enterica	2010
021168435	SAMN23492893	Escherichia coli	2010
022970915	SAMN18521275	Escherichia coli	2010
002268785	SAMN06445929	Klebsiella pneumoniae	2010
025305215	SAMD00495990	Escherichia coli	2010
022970975	SAMN18521272	Escherichia coli	2010
009825775	SAMN13675336	Klebsiella pneumoniae	2010
024980715	SAMN24595903	Salmonella enterica	2011
001929775	SAMN04366542	Mannheimia haemolytica	2011
003095435	SAMN06462042	Klebsiella pneumoniae	2011
002855075	SAMN06629661	Klebsiella pneumoniae	2011
023017665	SAMN27395065	Salmonella sp.	2011
020669725	SAMN20150265	Escherichia coli	2011
022066085	SAMN06437129	Klebsiella pneumoniae	2011
014749495	SAMN12576003	Escherichia coli	2011
024261345	SAMN26536006	Salmonella enterica	2011
018045245	SAMN12430173	Escherichia coli	2011
001902535	SAMN03733765	Klebsiella pneumoniae	2011
004324015	SAMN09759463	Salmonella enterica	2011
022972235	SAMN18521208	Escherichia coli	2011
022300815	SAMN02927863	Klebsiella pneumoniae	2011
001670605	SAMN04431678	Riemerella anatipestifer	2011
006074335	SAMN10734100	Salmonella enterica	2011
018359425	SAMN15850448	Klebsiella pneumoniae	2011
018359385	SAMN15850447	Klebsiella pneumoniae	2011
002855035	SAMN06629668	Klebsiella pneumoniae	2011
016496325	SAMN08287501	Salmonella enterica	2011
001929885	SAMN04366543	Mannheimia haemolytica	2011
026718805	SAMN31360237	Salmonella enterica	2011
020782455	SAMN22794046	Escherichia coli	2011
001930505	SAMN04366537	Mannheimia haemolytica	2011
028816875	SAMN05325562	Mannheimia haemolytica	2011
014733015	SAMN12575954	Escherichia coli	2011
006076195	SAMN10715260	Salmonella enterica	2011
024505005	SAMN29179720	Salmonella enterica	2011
022300215	SAMN02631071	Klebsiella pneumoniae	2011
001930975	SAMN04366576	Histophilus somni	2011
022971035	SAMN18521271	Escherichia coli	2011
025624685	SAMN19776706	Escherichia coli	2011
030099645	SAMN21890025	Salmonella enterica	2011
018359405	SAMN15850467	Klebsiella pneumoniae	2011
024261855	SAMN26535998	Salmonella enterica	2011
010947655	SAMN02378147	Salmonella enterica	2011
000797915	SAMN03177688	Escherichia coli	2011
002319635	SAMN07488872	Escherichia coli	2011
001473635	SAMN02911962	Salmonella enterica	2011
028798105	SAMN05325558	Mannheimia haemolytica	2011
001929965	SAMN04366499	Mannheimia haemolytica	2011
019703045	SAMD00323033	Klebsiella pneumoniae	2011
024261825	SAMN26535999	Salmonella enterica	2011
014748605	SAMN12576011	Escherichia coli	2011
019703105	SAMD00323036	Klebsiella pneumoniae	2011
003870135	SAMN02847223	Salmonella enterica	2011
019703025	SAMD00323032	Klebsiella pneumoniae	2011
015870845	SAMN14219127	Salmonella enterica	2011
003337985	SAMN09580028	Escherichia coli	2011
024980755	SAMN24595904	Salmonella enterica	2011
022066045	SAMN06437128	Klebsiella pneumoniae	2011
003095535	SAMN06462052	Klebsiella pneumoniae	2011
001930935	SAMN04366574	Mannheimia haemolytica	2011
001930615	SAMN04366547	Mannheimia haemolytica	2011
007231055	SAMN06113980	Salmonella enterica	2011
007472615	SAMN03478564	Salmonella enterica	2011
022074065	SAMN06437154	Klebsiella pneumoniae	2011
022065345	SAMN06437086	Klebsiella pneumoniae	2011
024980795	SAMN24595905	Salmonella enterica	2011
002319645	SAMN07488870	Escherichia coli	2011
001930195	SAMN04366506	Mannheimia haemolytica	2011
022312575	SAMN03024586	Klebsiella pneumoniae	2011
028795085	SAMN05325568	Mannheimia haemolytica	2011
001930025	SAMN04366501	Mannheimia haemolytica	2011
001931405	SAMN04366579	Histophilus somni	2011
002091115	SAMN04394917	Salmonella enterica	2011
028796985	SAMN05325560	Mannheimia haemolytica	2011
022970925	SAMN18521282	Escherichia coli	2011
025624445	SAMN19777115	Escherichia coli	2011
029446435	SAMN14049567	Escherichia coli	2011
019702985	SAMD00323030	Klebsiella pneumoniae	2011
011382365	SAMN14247286	Salmonella enterica	2011
031197025	SAMN37187407	Salmonella enterica	2011
012618685	SAMN12730730	Escherichia coli	2011
020783115	SAMN22794049	Escherichia coli	2011
001930695	SAMN04366556	Mannheimia haemolytica	2011
010258075	SAMN10425188	Salmonella enterica	2011
030080325	SAMN27684530	Salmonella enterica	2011
024504645	SAMN29179561	Salmonella enterica	2011
023101535	SAMN27543690	Escherichia coli	2011
001930685	SAMN04366554	Mannheimia haemolytica	2011
029426915	SAMN14049573	Escherichia coli	2011
002798875	SAMN08017375	Salmonella enterica	2011
028039755	SAMN32414685	Escherichia coli	2011
001931005	SAMN04366577	Histophilus somni	2011
001931375	SAMN04366573	Histophilus somni	2011
024504705	SAMN29179553	Salmonella enterica	2011
005041475	SAMN08797275	Escherichia coli	2011
030080445	SAMN27684525	Salmonella enterica	2011
001931095	SAMN04366585	Histophilus somni	2011
012618795	SAMN12730731	Escherichia coli	2011
001929455	SAMN04366494	Mannheimia haemolytica	2011
002319455	SAMN07488866	Escherichia coli	2011
021467485	SAMN15041731	Salmonella enterica	2011
024261985	SAMN26535990	Salmonella enterica	2011
001931415	SAMN04366582	Histophilus somni	2011
012387695	SAMN12438651	Escherichia coli	2011
021471685	SAMN15041730	Salmonella enterica	2011
012053905	SAMN14450151	Salmonella enterica	2011
012052225	SAMN14450161	Salmonella enterica	2011
008478965	SAMN05201567	Salmonella enterica	2011
030099265	SAMN21890058	Salmonella enterica	2011
022301975	SAMN02927815	Klebsiella pneumoniae	2011
002762135	SAMN07945789	Salmonella enterica	2011
030080395	SAMN27684527	Salmonella enterica	2011
001610755	SAMN02580208	Escherichia coli	2011
024261725	SAMN26536003	Salmonella enterica	2011
004324215	SAMN09759475	Salmonella enterica	2011
001561195	SAMN04273073	Escherichia coli	2011
024261745	SAMN26536004	Salmonella enterica	2011
001930105	SAMN04366510	Mannheimia haemolytica	2011
018359455	SAMN15849333	Klebsiella pneumoniae	2011
002268935	SAMN06445932	Klebsiella pneumoniae	2011
001931445	SAMN04366583	Histophilus somni	2011
001930625	SAMN04366551	Mannheimia haemolytica	2011
002854295	SAMN06629660	Klebsiella pneumoniae	2011
019703065	SAMD00323034	Klebsiella pneumoniae	2011
002854335	SAMN06629659	Klebsiella pneumoniae	2011
001931085	SAMN04366584	Histophilus somni	2011
001902255	SAMN03733793	Klebsiella pneumoniae	2011
012050025	SAMN14450162	Salmonella enterica	2011
001931365	SAMN04366571	Mannheimia haemolytica	2011
024261705	SAMN26536005	Salmonella enterica	2011
014737035	SAMN12576012	Escherichia coli	2011
022972135	SAMN18521214	Escherichia coli	2011
014749305	SAMN12575992	Escherichia coli	2011
020669985	SAMN20150254	Escherichia coli	2011
003095595	SAMN06462045	Klebsiella pneumoniae	2011
022972295	SAMN18521207	Escherichia coli	2011
001930845	SAMN04366564	Mannheimia haemolytica	2011
001930605	SAMN04366548	Pasteurella multocida	2011
022311715	SAMN03733778	Klebsiella pneumoniae	2011
028798125	SAMN05325554	Mannheimia haemolytica	2011
030099895	SAMN21889972	Salmonella enterica	2011
025625265	SAMN19776705	Escherichia coli	2011
005982505	SAMN06113919	Salmonella enterica	2011
001478975	SAMN02699223	Salmonella enterica	2011
024261635	SAMN26536007	Salmonella enterica	2011
002304205	SAMN07595147	Klebsiella pneumoniae	2011
022971835	SAMN18521230	Escherichia coli	2011
000814305	SAMN03067424	Klebsiella pneumoniae	2011
001478905	SAMN02699217	Salmonella enterica	2011
018791675	SAMN16976434	Escherichia coli	2011
014284975	SAMN15831982	Klebsiella pneumoniae	2011
022972225	SAMN18521209	Escherichia coli	2011
002854275	SAMN06629663	Klebsiella pneumoniae	2011
014748525	SAMN12575989	Escherichia coli	2011
030084375	SAMN27684323	Salmonella enterica	2011
028798405	SAMN05325539	Mannheimia haemolytica	2011
022074245	SAMN06437170	Klebsiella pneumoniae	2011
003337975	SAMN09580027	Escherichia coli	2011
028797025	SAMN05325569	Mannheimia haemolytica	2011
004324245	SAMN09759464	Salmonella enterica	2011
002834545	SAMN06462041	Klebsiella pneumoniae	2011
022311615	SAMN03733794	Klebsiella pneumoniae	2011
017117185	SAMN08397838	Escherichia coli	2011
002271825	SAMN06445933	Klebsiella pneumoniae	2011
003009875	SAMN07983277	Escherichia coli	2011
001670865	SAMN04395147	Riemerella anatipestifer	2011
019703005	SAMD00323031	Klebsiella pneumoniae	2011
001931035	SAMN04366580	Histophilus somni	2011
002854235	SAMN06629666	Klebsiella pneumoniae	2011
022311775	SAMN03733766	Klebsiella pneumoniae	2011
002319375	SAMN07488867	Escherichia coli	2011
001931345	SAMN04366570	Mannheimia haemolytica	2011
003574335	SAMN08636493	Klebsiella pneumoniae	2011
008552695	SAMN05201579	Salmonella enterica	2011
018359445	SAMN15850440	Klebsiella pneumoniae	2011
024503345	SAMN29179568	Salmonella enterica	2011
030117425	SAMN21890368	Salmonella enterica	2011
030391495	SAMN11444605	Escherichia coli	2011
003338075	SAMN09580030	Escherichia coli	2011
018791665	SAMN16976489	Escherichia coli	2011
022311755	SAMN03733767	Klebsiella pneumoniae	2011
010462785	SAMN06278997	Salmonella enterica	2011
024980815	SAMN24595908	Salmonella enterica	2011
024261945	SAMN26535992	Salmonella enterica	2011
024261965	SAMN26535993	Salmonella enterica	2011
001293505	SAMN03795193	Salmonella enterica	2011
014284795	SAMN15831981	Klebsiella pneumoniae	2011
019703085	SAMD00323035	Klebsiella pneumoniae	2011
022066105	SAMN06437131	Klebsiella pneumoniae	2011
022312155	SAMN03024609	Klebsiella pneumoniae	2011
002798815	SAMN08015734	Salmonella enterica	2011
019702965	SAMD00323029	Klebsiella pneumoniae	2011
024503955	SAMN29179718	Salmonella enterica	2011
001931295	SAMN04366566	Histophilus somni	2011
027554525	SAMN19783143	Escherichia coli	2011
024261625	SAMN26536008	Salmonella enterica	2011
028798425	SAMN05325538	Mannheimia haemolytica	2011
022972275	SAMN18521211	Escherichia coli	2011
028039715	SAMN32414671	Escherichia coli	2011
011080845	SAMN02678922	Salmonella enterica	2011
001930325	SAMN04366521	Mannheimia haemolytica	2011
024262015	SAMN26535991	Salmonella enterica	2011
030117445	SAMN21890370	Salmonella enterica	2011
020669535	SAMN20150275	Escherichia coli	2011
003095575	SAMN06462044	Klebsiella pneumoniae	2011
030080435	SAMN27684526	Salmonella enterica	2011
024664715	SAMN29636371	Salmonella enterica	2011
011294435	SAMN14271541	Salmonella enterica	2011
028796385	SAMN05325571	Mannheimia haemolytica	2011
001931045	SAMN04366581	Histophilus somni	2011
020669775	SAMN20150263	Escherichia coli	2011
006232085	SAMN11232658	Escherichia coli	2012
029134305	SAMN27607292	Escherichia coli	2012
019859665	SAMN16205784	Salmonella enterica	2012
001903835	SAMN05956078	Klebsiella pneumoniae	2012
024980915	SAMN24595912	Salmonella enterica	2012
017877815	SAMN18617308	Salmonella enterica	2012
022271055	SAMN08720200	Klebsiella pneumoniae	2012
027584985	SAMN08720207	Klebsiella pneumoniae	2012
001670735	SAMN04395153	Riemerella anatipestifer	2012
002185835	SAMN06812587	Klebsiella pneumoniae	2012
001562755	SAMN04296770	Escherichia coli	2012
018295225	SAMN08554923	Escherichia coli	2012
014073835	SAMN11319209	Escherichia coli	2012
018545905	SAMN16828540	Escherichia coli	2012
023017005	SAMN27395068	Salmonella sp.	2012
001650275	SAMN05007044	Escherichia coli	2012
001904425	SAMN05956083	Klebsiella pneumoniae	2012
010256375	SAMN10425135	Salmonella enterica	2012
010889335	SAMN03468955	Salmonella enterica	2012
019703185	SAMD00323040	Klebsiella pneumoniae	2012
006236725	SAMN11232818	Escherichia coli	2012
010665785	SAMN03477966	Salmonella enterica	2012
023007605	SAMN25644126	Salmonella enterica	2012
022115005	SAMN06437275	Klebsiella pneumoniae	2012
021101435	SAMN19329930	Salmonella enterica	2012
002185755	SAMN06812585	Klebsiella pneumoniae	2012
022076205	SAMN06437269	Klebsiella pneumoniae	2012
003858725	SAMN10476579	Escherichia coli	2012
030113265	SAMN21890538	Salmonella enterica	2012
000738865	SAMN02900563	Klebsiella pneumoniae	2012
001562765	SAMN04297176	Escherichia coli	2012
001562645	SAMN04296776	Escherichia coli	2012
002973895	SAMN08579707	Klebsiella pneumoniae	2012
006232015	SAMN11232662	Escherichia coli	2012
022271095	SAMN08720201	Klebsiella pneumoniae	2012
000982085	SAMN03486511	Klebsiella pneumoniae	2012
002969495	SAMN08579702	Klebsiella pneumoniae	2012
010253555	SAMN09788978	Salmonella enterica	2012
021168065	SAMN23492907	Escherichia coli	2012
008326465	SAMD00166932	Escherichia coli	2012
001474305	SAMN02911937	Salmonella enterica	2012
001562655	SAMN04296775	Escherichia coli	2012
021452565	SAMN16495355	Escherichia coli	2012
009797335	SAMN13065543	Glaesserella parasuis	2012
026966365	SAMN32123202	Bacteroides fragilis	2012
010771895	SAMN07739138	Salmonella enterica	2012
001562635	SAMN04296774	Escherichia coli	2012
021461805	SAMN15747998	Escherichia coli	2012
001903865	SAMN05956072	Klebsiella pneumoniae	2012
006232095	SAMN11232652	Escherichia coli	2012
022971125	SAMN18521265	Escherichia coli	2012
001275215	SAMN03842018	Salmonella enterica	2012
001562815	SAMN04296772	Escherichia coli	2012
015855565	SAMN08287544	Salmonella enterica	2012
022971805	SAMN18521231	Escherichia coli	2012
019928625	SAMN18874709	Klebsiella pneumoniae	2012
000714675	SAMN02786855	Klebsiella pneumoniae	2012
019703165	SAMD00323039	Klebsiella pneumoniae	2012
027213625	SAMN30712393	Escherichia coli	2012
022090975	SAMN06437503	Klebsiella pneumoniae	2012
026718505	SAMN31360250	Salmonella enterica	2012
006527955	SAMN11310195	Salmonella enterica	2012
005902575	SAMN10892094	Salmonella enterica	2012
030080335	SAMN27684532	Salmonella enterica	2012
031501145	SAMN34415927	Salmonella enterica	2012
001466365	SAMN04110137	Salmonella enterica	2012
002186405	SAMN06812583	Klebsiella pneumoniae	2012
002155125	SAMN06312619	Escherichia coli	2012
000982045	SAMN03486513	Klebsiella pneumoniae	2012
014079085	SAMN11319162	Escherichia coli	2012
006231695	SAMN11232657	Escherichia coli	2012
011641455	SAMN03168789	Salmonella enterica	2012
020149205	SAMN15722079	Escherichia coli	2012
013404445	SAMN15089833	Escherichia coli	2012
011561285	SAMN03255398	Salmonella enterica	2012
010256415	SAMN10425132	Salmonella enterica	2012
002798615	SAMN08016442	Salmonella enterica	2012
016836935	SAMN17763073	Klebsiella pneumoniae	2012
022270955	SAMN08720206	Klebsiella pneumoniae	2012
030105635	SAMN21890869	Salmonella enterica	2012
022972175	SAMN18521213	Escherichia coli	2012
024503885	SAMN29179733	Salmonella enterica	2012
002631575	SAMN05977370	Escherichia coli	2012
001596565	SAMN03840562	Mannheimia haemolytica	2012
001562695	SAMN04296771	Escherichia coli	2012
028038295	SAMN32414688	Escherichia coli	2012
016837045	SAMN17763068	Klebsiella pneumoniae	2012
022077145	SAMN06437315	Klebsiella pneumoniae	2012
010259715	SAMN10425170	Salmonella enterica	2012
003338355	SAMN09580034	Escherichia coli	2012
001466355	SAMN04110136	Salmonella enterica	2012
001903775	SAMN05956074	Klebsiella pneumoniae	2012
005904085	SAMN11310205	Salmonella enterica	2012
014583355	SAMN14734079	Escherichia coli	2012
019588225	SAMN12052928	Escherichia coli	2012
029446395	SAMN14049414	Escherichia coli	2012
000807495	SAMN03067422	Klebsiella pneumoniae	2012
002631365	SAMN05977346	Escherichia coli	2012
008003545	SAMN03169188	Salmonella enterica	2012
018295025	SAMN08554935	Escherichia coli	2012
008031735	SAMN03168513	Salmonella enterica	2012
022271015	SAMN08720204	Klebsiella pneumoniae	2012
002854975	SAMN06629673	Klebsiella pneumoniae	2012
019351095	SAMN20236835	Escherichia coli	2012
016580685	SAMN04495852	Escherichia coli	2012
024980935	SAMN24595911	Salmonella enterica	2012
003337835	SAMN09580039	Escherichia coli	2012
003008665	SAMN07983328	Escherichia coli	2012
014082645	SAMN11319205	Escherichia coli	2012
001670625	SAMN04427039	Riemerella anatipestifer	2012
013007175	SAMN07255205	Escherichia coli	2012
022075965	SAMN06437235	Klebsiella pneumoniae	2012
003009355	SAMN07983293	Escherichia coli	2012
022311395	SAMN03733836	Klebsiella pneumoniae	2012
022271615	SAMN08720195	Klebsiella pneumoniae	2012
002973855	SAMN08579711	Klebsiella pneumoniae	2012
003031505	SAMN03657213	Klebsiella pneumoniae	2012
022091195	SAMN06437514	Klebsiella pneumoniae	2012
018332595	SAMD00283673	Capnocytophaga canimorsus	2012
036246765	SAMD00168472	Escherichia coli	2012
022311995	SAMN03024617	Klebsiella pneumoniae	2012
001904455	SAMN05956080	Klebsiella pneumoniae	2012
004273685	SAMN03469975	Salmonella enterica	2012
001475335	SAMN02911984	Salmonella enterica	2012
003010335	SAMN07983253	Escherichia coli	2012
018274295	SAMN18869357	Salmonella enterica	2012
014809625	SAMN14441630	Escherichia coli	2012
021452825	SAMN16495380	Escherichia coli	2012
019703225	SAMD00323042	Klebsiella pneumoniae	2012
000807475	SAMN03067421	Klebsiella pneumoniae	2012
022076165	SAMN06437262	Klebsiella pneumoniae	2012
022091615	SAMN06437523	Klebsiella pneumoniae	2012
022115175	SAMN06437494	Klebsiella pneumoniae	2012
032946675	SAMN35685575	Salmonella enterica	2012
030167525	SAMN26818718	Escherichia coli	2012
004353115	SAMN11042644	Histophilus somni	2012
001903535	SAMN05956079	Klebsiella pneumoniae	2012
026718655	SAMN31360244	Salmonella enterica	2012
010538495	SAMN03167929	Salmonella enterica	2012
022311215	SAMN03733851	Klebsiella pneumoniae	2012
010256655	SAMN10425136	Salmonella enterica	2012
036246665	SAMD00168467	Escherichia coli	2012
021168155	SAMN23492904	Escherichia coli	2012
022969975	SAMN18521306	Escherichia coli	2012
036247115	SAMD00168488	Escherichia coli	2012
013404235	SAMN15089844	Escherichia coli	2012
014583415	SAMN14734098	Escherichia coli	2012
030081185	SAMN27684491	Salmonella enterica	2012
003605695	SAMN10031539	Escherichia coli	2012
013006915	SAMN07255229	Escherichia coli	2012
022311155	SAMN03733859	Klebsiella pneumoniae	2012
000738875	SAMN02900562	Klebsiella pneumoniae	2012
001463105	SAMN04158296	Klebsiella pneumoniae	2012
016858785	SAMN17763022	Escherichia coli	2012
022969955	SAMN18521308	Escherichia coli	2012
029848935	SAMN33397528	Escherichia coli	2012
004323815	SAMN09759474	Salmonella enterica	2012
030312815	SAMN35728690	Escherichia coli	2012
022088965	SAMN06437469	Klebsiella pneumoniae	2012
020674405	SAMN19570103	Salmonella enterica	2012
010257595	SAMN10425112	Salmonella enterica	2012
018295485	SAMN08554947	Escherichia coli	2012
003631785	SAMN09478018	Pseudomonas aeruginosa	2012
021454185	SAMN16495383	Escherichia coli	2012
021467625	SAMN15041737	Salmonella enterica	2012
018359285	SAMN15850468	Klebsiella pneumoniae	2012
001708165	SAMN04453063	Klebsiella pneumoniae	2012
020145695	SAMN15722239	Escherichia coli	2012
019452635	SAMN19951940	Klebsiella pneumoniae	2012
002442005	SAMN05977345	Escherichia coli	2012
020145655	SAMN15722240	Escherichia coli	2012
036246785	SAMD00168473	Escherichia coli	2012
026237175	SAMN16787584	Escherichia coli	2012
001474415	SAMN02911945	Salmonella enterica	2012
020143325	SAMN15722338	Escherichia coli	2012
030390485	SAMN11444655	Escherichia coli	2012
003856995	SAMN07411973	Escherichia coli	2012
006214645	SAMN11050156	Salmonella enterica	2012
029446095	SAMN14049579	Escherichia coli	2012
003024745	SAMN08541515	Proteus mirabilis	2012
032268345	SAMN34415926	Salmonella enterica	2012
018295195	SAMN08554924	Escherichia coli	2012
027584665	SAMN21162347	Klebsiella pneumoniae	2012
019703125	SAMD00323037	Klebsiella pneumoniae	2012
019703145	SAMD00323038	Klebsiella pneumoniae	2012
030081965	SAMN27684446	Salmonella enterica	2012
025103565	SAMN14851499	Klebsiella pneumoniae	2012
001562715	SAMN04296773	Escherichia coli	2012
031500985	SAMN34415921	Salmonella enterica	2012
012300845	SAMN08382688	Escherichia coli	2012
002185745	SAMN06812584	Klebsiella pneumoniae	2012
006236995	SAMN11232788	Escherichia coli	2012
022316345	SAMN04514119	Klebsiella pneumoniae	2012
022311515	SAMN03733803	Klebsiella pneumoniae	2012
036247005	SAMD00168484	Escherichia coli	2012
001904255	SAMN05956081	Klebsiella pneumoniae	2012
004519285	SAMN11191546	Histophilus somni	2012
021168125	SAMN23492905	Escherichia coli	2012
022088705	SAMN06437453	Klebsiella pneumoniae	2012
026718515	SAMN31360251	Salmonella enterica	2012
021467585	SAMN15041736	Salmonella enterica	2012
022115195	SAMN06437490	Klebsiella pneumoniae	2012
006232825	SAMN11232981	Escherichia coli	2012
003859245	SAMN10476578	Escherichia coli	2012
002854995	SAMN06629669	Klebsiella pneumoniae	2012
002969375	SAMN08579712	Klebsiella pneumoniae	2012
001562705	SAMN04296768	Escherichia coli	2012
005047625	SAMN11475348	Histophilus somni	2012
022311355	SAMN03733835	Klebsiella pneumoniae	2012
025104565	SAMN14851496	Klebsiella pneumoniae	2012
029444735	SAMN14049589	Escherichia coli	2012
022311455	SAMN03733804	Klebsiella pneumoniae	2012
026718485	SAMN31360252	Salmonella enterica	2012
013404275	SAMN15089843	Escherichia coli	2012
022969925	SAMN18521307	Escherichia coli	2012
006231805	SAMN11232650	Escherichia coli	2012
027584635	SAMN21162348	Klebsiella pneumoniae	2012
006231775	SAMN11232653	Escherichia coli	2012
021449025	SAMN16495379	Escherichia coli	2012
008326405	SAMD00166930	Escherichia coli	2012
022088785	SAMN06437458	Klebsiella pneumoniae	2012
002185805	SAMN06812586	Klebsiella pneumoniae	2012
002973925	SAMN08579706	Klebsiella pneumoniae	2012
013176315	SAMN14378530	Escherichia coli	2012
024503905	SAMN29179732	Salmonella enterica	2012
018294945	SAMN08554939	Escherichia coli	2012
010256635	SAMN10425134	Salmonella enterica	2012
031500965	SAMN34415922	Salmonella enterica	2012
001903285	SAMN05956065	Klebsiella pneumoniae	2012
022298975	SAMN07682600	Klebsiella pneumoniae	2012
022972185	SAMN18521212	Escherichia coli	2012
004353615	SAMN11094176	Histophilus somni	2012
002185185	SAMN06812577	Klebsiella pneumoniae	2012
036246985	SAMD00168483	Escherichia coli	2012
000599905	SAMN02666510	Klebsiella pneumoniae	2012
030079015	SAMN27684587	Salmonella enterica	2012
006237925	SAMN11232702	Escherichia coli	2012
001902765	SAMN05956093	Klebsiella pneumoniae	2012
036246965	SAMD00168482	Escherichia coli	2012
019703205	SAMD00323041	Klebsiella pneumoniae	2012
030078995	SAMN27684588	Salmonella enterica	2012
001022235	SAMN03024583	Klebsiella pneumoniae	2012
020149435	SAMN15722070	Escherichia coli	2012
004337735	SAMN09759468	Salmonella enterica	2012
022074585	SAMN06437183	Klebsiella pneumoniae	2012
019703245	SAMD00323043	Klebsiella pneumoniae	2012
026718545	SAMN31360249	Salmonella enterica	2012
022316305	SAMN04514121	Klebsiella pneumoniae	2012
006891385	SAMN03576999	Salmonella enterica	2013
014714715	SAMN12429482	Escherichia coli	2013
001903045	SAMN05956109	Klebsiella pneumoniae	2013
028788815	SAMN05326061	Mannheimia haemolytica	2013
028791975	SAMN05325752	Mannheimia haemolytica	2013
012368775	SAMN12438662	Escherichia coli	2013
000804325	SAMN03256244	Escherichia coli	2013
028780735	SAMN05326214	Mannheimia haemolytica	2013
002973915	SAMN08579686	Klebsiella pneumoniae	2013
021467645	SAMN15041738	Salmonella enterica	2013
028776525	SAMN05326386	Mannheimia haemolytica	2013
010884375	SAMN06051827	Salmonella enterica	2013
016108665	SAMN14278971	Escherichia coli	2013
000812365	SAMN03256224	Escherichia coli	2013
028794225	SAMN05325970	Mannheimia haemolytica	2013
030084005	SAMN27684343	Salmonella enterica	2013
028788795	SAMN05326063	Mannheimia haemolytica	2013
020674375	SAMN19570105	Salmonella enterica	2013
016426495	SAMN16986355	Salmonella enterica	2013
028794245	SAMN05325967	Mannheimia haemolytica	2013
023273745	SAMN27863083	Escherichia coli	2013
028794185	SAMN05325968	Mannheimia haemolytica	2013
016108585	SAMN14278942	Escherichia coli	2013
028794625	SAMN05325653	Mannheimia haemolytica	2013
016426795	SAMN16986331	Salmonella enterica	2013
001641925	SAMN04423147	Escherichia coli	2013
016426895	SAMN16986322	Salmonella enterica	2013
003009205	SAMN07983299	Escherichia coli	2013
016772575	SAMN17348253	Klebsiella pneumoniae	2013
028788975	SAMN05326056	Mannheimia haemolytica	2013
018546065	SAMN16828550	Escherichia coli	2013
010257255	SAMN10425186	Salmonella enterica	2013
016427245	SAMN16986301	Salmonella enterica	2013
022071365	SAMN06437669	Klebsiella pneumoniae	2013
028794285	SAMN05325819	Mannheimia haemolytica	2013
010548025	SAMN03576849	Salmonella enterica	2013
006914795	SAMN05944941	Salmonella enterica	2013
022072745	SAMN06437711	Klebsiella pneumoniae	2013
021101975	SAMN19329934	Salmonella enterica	2013
028794475	SAMN05325817	Mannheimia haemolytica	2013
002969915	SAMN08579649	Klebsiella pneumoniae	2013
000812255	SAMN03256164	Escherichia coli	2013
028792325	SAMN05325740	Mannheimia haemolytica	2013
016426865	SAMN16986321	Salmonella enterica	2013
028789475	SAMN05326024	Mannheimia haemolytica	2013
021454145	SAMN16495386	Escherichia coli	2013
008009715	SAMN03098755	Salmonella enterica	2013
021168035	SAMN23492910	Escherichia coli	2013
000812235	SAMN03256242	Escherichia coli	2013
028818665	SAMN05325694	Mannheimia haemolytica	2013
028789135	SAMN05326044	Mannheimia haemolytica	2013
002181095	SAMN06218095	Klebsiella pneumoniae	2013
018047985	SAMN14278970	Escherichia coli	2013
017254945	SAMN18024485	Escherichia coli	2013
026626385	SAMN31691678	Bacteroides fragilis	2013
016427305	SAMN16986300	Salmonella enterica	2013
009797475	SAMN13151329	Glaesserella parasuis	2013
002270095	SAMN07185697	Salmonella enterica	2013
005392625	SAMD00077500	Escherichia coli	2013
001903445	SAMN05956107	Klebsiella pneumoniae	2013
022072585	SAMN06437702	Klebsiella pneumoniae	2013
028793325	SAMN05325723	Mannheimia haemolytica	2013
012666165	SAMN05371097	Escherichia coli	2013
016859945	SAMD00117342	Escherichia coli	2013
028778715	SAMN05326423	Mannheimia haemolytica	2013
016427045	SAMN16986316	Salmonella enterica	2013
026718365	SAMN31360258	Salmonella enterica	2013
024788425	SAMN30323460	Bacteroides thetaiotaomicron	2013
003459365	SAMN09734432	Phocaeicola vulgatus	2013
009796675	SAMN13150925	Glaesserella parasuis	2013
031309335	SAMN16807068	Salmonella enterica	2013
002442195	SAMN05977359	Escherichia coli	2013
016427185	SAMN16986307	Salmonella enterica	2013
002162475	SAMN06218058	Klebsiella pneumoniae	2013
016426965	SAMN16986318	Salmonella enterica	2013
028788475	SAMN05326073	Mannheimia haemolytica	2013
030083995	SAMN27684342	Salmonella enterica	2013
016427195	SAMN16986306	Salmonella enterica	2013
028795825	SAMN05325606	Mannheimia haemolytica	2013
028778795	SAMN05326421	Mannheimia haemolytica	2013
028788595	SAMN05326071	Mannheimia haemolytica	2013
028794425	SAMN05325811	Mannheimia haemolytica	2013
028780615	SAMN05326215	Mannheimia haemolytica	2013
016109085	SAMN14278993	Escherichia coli	2013
028778675	SAMN05326426	Mannheimia haemolytica	2013
021085505	SAMN13619440	Escherichia coli	2013
006892325	SAMN03576984	Salmonella enterica	2013
014714435	SAMN12429438	Escherichia coli	2013
012487145	SAMN12731566	Escherichia coli	2013
028794505	SAMN05325809	Mannheimia haemolytica	2013
028778695	SAMN05326424	Mannheimia haemolytica	2013
013038345	SAMN07682614	Escherichia coli	2013
020674335	SAMN19570104	Salmonella enterica	2013
010498615	SAMN03576822	Salmonella enterica	2013
024504075	SAMN29179709	Salmonella enterica	2013
028789455	SAMN05326029	Mannheimia haemolytica	2013
006891135	SAMN03576977	Salmonella enterica	2013
002417555	SAMN06106882	Escherichia coli	2013
001275195	SAMN03842020	Salmonella enterica	2013
022084775	SAMN06437866	Klebsiella pneumoniae	2013
002181455	SAMN06218061	Klebsiella pneumoniae	2013
013039445	SAMN07682606	Escherichia coli	2013
028794405	SAMN05325813	Mannheimia haemolytica	2013
028796585	SAMN05325668	Mannheimia haemolytica	2013
016772555	SAMN17348254	Klebsiella pneumoniae	2013
003318765	SAMN09580045	Escherichia coli	2013
002969615	SAMN08579697	Klebsiella pneumoniae	2013
013404195	SAMN15089847	Escherichia coli	2013
028794525	SAMN05325719	Mannheimia haemolytica	2013
006890165	SAMN03577001	Salmonella enterica	2013
002416845	SAMN06106836	Escherichia coli	2013
028790655	SAMN05325807	Mannheimia haemolytica	2013
011539015	SAMN08874445	Salmonella enterica	2013
028791295	SAMN05325717	Mannheimia haemolytica	2013
001903555	SAMN05956122	Klebsiella pneumoniae	2013
000812345	SAMN03256216	Escherichia coli	2013
021900055	SAMN22837223	Klebsiella pneumoniae	2013
028819725	SAMN05325804	Mannheimia haemolytica	2013
028789255	SAMN05326039	Mannheimia haemolytica	2013
028789215	SAMN05326038	Mannheimia haemolytica	2013
010505515	SAMN03577385	Salmonella enterica	2013
015024645	SAMN14646578	Salmonella enterica	2013
020732085	SAMN21542722	Escherichia coli	2013
028796125	SAMN05325693	Mannheimia haemolytica	2013
011125955	SAMN03577376	Salmonella enterica	2013
028788655	SAMN05326069	Mannheimia haemolytica	2013
002973875	SAMN08579700	Klebsiella pneumoniae	2013
028796965	SAMN05325659	Mannheimia haemolytica	2013
016108605	SAMN14278952	Escherichia coli	2013
009928565	SAMN07773553	Klebsiella pneumoniae	2013
020269465	SAMN11319452	Escherichia coli	2013
028819705	SAMN05325805	Mannheimia haemolytica	2013
024980955	SAMN24595913	Salmonella enterica	2013
004959805	SAMN11080236	Histophilus somni	2013
024503305	SAMN29179614	Salmonella enterica	2013
028792445	SAMN05325733	Mannheimia haemolytica	2013
028788555	SAMN05326072	Mannheimia haemolytica	2013
030078975	SAMN27684591	Salmonella enterica	2013
020668525	SAMN20150326	Escherichia coli	2013
002969855	SAMN08579654	Klebsiella pneumoniae	2013
028794365	SAMN05325818	Mannheimia haemolytica	2013
028788835	SAMN05326057	Mannheimia haemolytica	2013
016427225	SAMN16986302	Salmonella enterica	2013
028796625	SAMN05325670	Mannheimia haemolytica	2013
002859385	SAMN04622936	Pasteurella multocida	2013
028788735	SAMN05326064	Mannheimia haemolytica	2013
028791475	SAMN05325716	Mannheimia haemolytica	2013
002970455	SAMN08579688	Klebsiella pneumoniae	2013
028794345	SAMN05325814	Mannheimia haemolytica	2013
028790755	SAMN05325806	Mannheimia haemolytica	2013
003010215	SAMN07983259	Escherichia coli	2013
028794685	SAMN05325657	Mannheimia haemolytica	2013
011368445	SAMN11283419	Salmonella enterica	2013
016109295	SAMN14278945	Escherichia coli	2013
006891365	SAMN03576996	Salmonella enterica	2013
022184765	SAMN12911932	Klebsiella pneumoniae	2013
003439005	SAMN09736795	Parabacteroides merdae	2013
001475515	SAMN04110135	Salmonella enterica	2013
006890865	SAMN03576985	Salmonella enterica	2013
012053325	SAMN14450155	Salmonella enterica	2013
012368855	SAMN12438663	Escherichia coli	2013
006891405	SAMN03576989	Salmonella enterica	2013
005392465	SAMD00077492	Escherichia coli	2013
016426905	SAMN16986319	Salmonella enterica	2013
002186095	SAMN06812631	Klebsiella pneumoniae	2013
016426395	SAMN16986360	Salmonella enterica	2013
012850195	SAMN12911918	Escherichia coli	2013
012850375	SAMN12911891	Escherichia coli	2013
002185105	SAMN06812612	Klebsiella pneumoniae	2013
012651845	SAMN13928811	Escherichia coli	2013
003602995	SAMN09734502	Bacteroides sp.	2013
001877015	SAMN05948859	Glaesserella parasuis	2013
028796665	SAMN05325664	Mannheimia haemolytica	2013
016772595	SAMN17348252	Klebsiella pneumoniae	2013
002859485	SAMN04622932	Pasteurella multocida	2013
023017045	SAMN27395072	Salmonella sp.	2013
022143785	SAMN07692483	Klebsiella pneumoniae	2013
001903295	SAMN05956112	Klebsiella pneumoniae	2013
002970485	SAMN08579687	Klebsiella pneumoniae	2013
016108765	SAMN14278976	Escherichia coli	2013
022172545	SAMN11979575	Klebsiella pneumoniae	2013
028778955	SAMN05326411	Mannheimia haemolytica	2013
028794205	SAMN05325966	Mannheimia haemolytica	2013
017142165	SAMN17727237	Salmonella enterica	2013
028790015	SAMN05326015	Mannheimia haemolytica	2013
028790635	SAMN05325808	Mannheimia haemolytica	2013
007228775	SAMN04431397	Salmonella enterica	2013
028788915	SAMN05326058	Mannheimia haemolytica	2013
013782285	SAMN10180253	Escherichia coli	2013
002181755	SAMN06218121	Klebsiella pneumoniae	2013
017743075	SAMN18475704	Escherichia coli	2013
028479185	SAMN28698582	Providencia sp.	2013
028788615	SAMN05326070	Mannheimia haemolytica	2013
010512075	SAMN03577380	Salmonella enterica	2013
028789295	SAMN05326034	Mannheimia haemolytica	2013
028779555	SAMN05326233	Mannheimia haemolytica	2013
028796945	SAMN05325660	Mannheimia haemolytica	2013
006891225	SAMN03576993	Salmonella enterica	2013
028796045	SAMN05325691	Mannheimia haemolytica	2013
028792225	SAMN05325746	Mannheimia haemolytica	2013
001903435	SAMN05956105	Klebsiella pneumoniae	2013
002970475	SAMN08579690	Klebsiella pneumoniae	2013
002185545	SAMN06812628	Klebsiella pneumoniae	2013
028793705	SAMN05325972	Mannheimia haemolytica	2013
002185665	SAMN06812604	Klebsiella pneumoniae	2013
028790615	SAMN05326012	Mannheimia haemolytica	2013
019351215	SAMN20236826	Escherichia coli	2013
028796065	SAMN05325692	Mannheimia haemolytica	2013
028791955	SAMN05325753	Mannheimia haemolytica	2013
014736435	SAMN10086394	Escherichia coli	2013
004124035	SAMN10279393	Salmonella enterica	2013
006892685	SAMN03576980	Salmonella enterica	2013
028778915	SAMN05326414	Mannheimia haemolytica	2013
028796505	SAMN05325669	Mannheimia haemolytica	2013
016107825	SAMN14278946	Escherichia coli	2013
028791995	SAMN05325751	Mannheimia haemolytica	2013
002180695	SAMN06218040	Klebsiella pneumoniae	2013
003472935	SAMN09734816	Bacteroides intestinalis	2013
002973955	SAMN08579680	Klebsiella pneumoniae	2013
028778995	SAMN05326410	Mannheimia haemolytica	2013
016426985	SAMN16986314	Salmonella enterica	2013
007975765	SAMN05717124	Mannheimia haemolytica	2013
016108685	SAMN14278973	Escherichia coli	2013
011416195	SAMN03577377	Salmonella enterica	2013
028789075	SAMN05326045	Mannheimia haemolytica	2013
002974015	SAMN08579662	Klebsiella pneumoniae	2013
030078785	SAMN27684599	Salmonella enterica	2013
001904385	SAMN05956082	Klebsiella pneumoniae	2013
028792305	SAMN05325738	Mannheimia haemolytica	2013
029133775	SAMN27607304	Escherichia coli	2013
028793465	SAMN05325722	Mannheimia haemolytica	2013
006891085	SAMN03576974	Salmonella enterica	2013
028796605	SAMN05325666	Mannheimia haemolytica	2013
010260755	SAMN10425095	Salmonella enterica	2013
028796725	SAMN05325662	Mannheimia haemolytica	2013
028788675	SAMN05326066	Mannheimia haemolytica	2013
021085485	SAMN13619439	Escherichia coli	2013
028796565	SAMN05325671	Mannheimia haemolytica	2013
028789315	SAMN05326033	Mannheimia haemolytica	2013
022971375	SAMN18521251	Escherichia coli	2013
028788635	SAMN05326067	Mannheimia haemolytica	2013
025103925	SAMN14851536	Klebsiella pneumoniae	2013
002182325	SAMN06218101	Klebsiella pneumoniae	2013
010614445	SAMN03577387	Salmonella enterica	2013
002186325	SAMN06812610	Klebsiella pneumoniae	2013
012051245	SAMN14450167	Salmonella enterica	2013
006891185	SAMN03576976	Salmonella enterica	2013
029444915	SAMN14049599	Escherichia coli	2013
011542235	SAMN03576969	Salmonella enterica	2013
002974005	SAMN08579672	Klebsiella pneumoniae	2013
028789735	SAMN05326016	Mannheimia haemolytica	2013
010259755	SAMN10425096	Salmonella enterica	2013
022084715	SAMN06437858	Klebsiella pneumoniae	2013
028792145	SAMN05325743	Mannheimia haemolytica	2013
020782625	SAMN22794029	Escherichia coli	2013
028776345	SAMN05326396	Mannheimia haemolytica	2013
028794325	SAMN05325720	Mannheimia haemolytica	2013
014081025	SAMN11319467	Escherichia coli	2013
000812725	SAMN03256247	Escherichia coli	2013
003458275	SAMN09734512	Bacteroides stercoris	2013
016426975	SAMN16986315	Salmonella enterica	2013
002186275	SAMN06812607	Klebsiella pneumoniae	2013
034688705	SAMN05326043	Mannheimia haemolytica	2013
010427085	SAMN04431412	Salmonella enterica	2013
002181555	SAMN06218062	Klebsiella pneumoniae	2013
028796165	SAMN05325689	Mannheimia haemolytica	2013
028789385	SAMN05326028	Mannheimia haemolytica	2013
028789425	SAMN05326025	Mannheimia haemolytica	2013
028796705	SAMN05325667	Mannheimia haemolytica	2013
006892715	SAMN03576982	Salmonella enterica	2013
022084635	SAMN06437862	Klebsiella pneumoniae	2013
002186165	SAMN06812592	Klebsiella pneumoniae	2013
025113185	SAMN14649832	Klebsiella pneumoniae	2013
010255555	SAMN10425141	Salmonella enterica	2013
002970615	SAMN08579675	Klebsiella pneumoniae	2013
027554665	SAMN19783149	Escherichia coli	2013
002546935	SAMN04902860	Escherichia coli	2013
030099985	SAMN21889957	Salmonella enterica	2013
018546005	SAMN16828552	Escherichia coli	2013
028046935	SAMN32414690	Escherichia coli	2013
021949335	SAMN07436580	Klebsiella pneumoniae	2013
018489805	SAMN19111004	Escherichia coli	2013
028788715	SAMN05326068	Mannheimia haemolytica	2013
028794445	SAMN05325810	Mannheimia haemolytica	2013
022143745	SAMN07692530	Klebsiella pneumoniae	2013
028796685	SAMN05325663	Mannheimia haemolytica	2013
003010355	SAMN07983252	Escherichia coli	2013
020668645	SAMN20150319	Escherichia coli	2013
010253415	SAMN09788977	Salmonella enterica	2013
002182305	SAMN06218106	Klebsiella pneumoniae	2013
010258675	SAMN10425185	Salmonella enterica	2013
028791675	SAMN05325715	Mannheimia haemolytica	2013
016426945	SAMN16986320	Salmonella enterica	2013
015854645	SAMN08287581	Salmonella enterica	2013
028792205	SAMN05325741	Mannheimia haemolytica	2013
019492045	SAMN19931468	Klebsiella pneumoniae	2013
028794585	SAMN05325658	Mannheimia haemolytica	2013
018274225	SAMN18869359	Salmonella enterica	2013
028794165	SAMN05325969	Mannheimia haemolytica	2013
026227965	SAMN26795585	Escherichia coli	2013
028792345	SAMN05325737	Mannheimia haemolytica	2013
002283465	SAMN05806786	Escherichia coli	2013
027584645	SAMN21162349	Klebsiella pneumoniae	2013
016108085	SAMN14279018	Escherichia coli	2013
010002705	SAMN03577379	Salmonella enterica	2013
028792185	SAMN05325742	Mannheimia haemolytica	2013
002952975	SAMN08322104	Salmonella enterica	2013
028792095	SAMN05325745	Mannheimia haemolytica	2013
028788875	SAMN05326060	Mannheimia haemolytica	2013
018332635	SAMD00283675	Capnocytophaga canis	2013
010256685	SAMN10425140	Salmonella enterica	2013
028779575	SAMN05326234	Mannheimia haemolytica	2013
000812765	SAMN03256248	Escherichia coli	2013
028789195	SAMN05326040	Mannheimia haemolytica	2013
028795715	SAMN05325612	Mannheimia haemolytica	2013
010252795	SAMN09788976	Salmonella enterica	2013
018048005	SAMN14278984	Escherichia coli	2013
016426625	SAMN16986337	Salmonella enterica	2013
028793665	SAMN05325973	Mannheimia haemolytica	2013
003434535	SAMN09736299	Parabacteroides sp.	2013
003010235	SAMN07983258	Escherichia coli	2013
020669015	SAMN20150302	Escherichia coli	2013
015389525	SAMN14824766	Escherichia coli	2013
028792125	SAMN05325744	Mannheimia haemolytica	2013
028796285	SAMN05325687	Mannheimia haemolytica	2013
016427265	SAMN16986303	Salmonella enterica	2013
028788855	SAMN05326062	Mannheimia haemolytica	2013
020668475	SAMN20150328	Escherichia coli	2013
006893165	SAMN03576983	Salmonella enterica	2013
006891165	SAMN03576975	Salmonella enterica	2013
021447825	SAMN16495385	Escherichia coli	2013
028792265	SAMN05325712	Mannheimia haemolytica	2013
010614305	SAMN03577383	Salmonella enterica	2013
027584915	SAMN08720212	Klebsiella pneumoniae	2013
016426775	SAMN16986332	Salmonella enterica	2013
028789115	SAMN05326042	Mannheimia haemolytica	2013
002181265	SAMN06218084	Klebsiella pneumoniae	2013
010260175	SAMN10425094	Salmonella enterica	2013
001903385	SAMN05956114	Klebsiella pneumoniae	2013
028792165	SAMN05325747	Mannheimia haemolytica	2013
018411535	SAMN16828551	Escherichia coli	2013
024980995	SAMN24595914	Salmonella enterica	2013
028794255	SAMN05325821	Mannheimia haemolytica	2013
028480735	SAMN28698536	Providencia sp.	2013
002854865	SAMN06629680	Klebsiella pneumoniae	2013
016427255	SAMN16986305	Salmonella enterica	2013
028794375	SAMN05325815	Mannheimia haemolytica	2013
003471845	SAMN09734833	Odoribacter sp.	2013
016426605	SAMN16986342	Salmonella enterica	2013
022557015	SAMN21841561	Escherichia coli	2013
020907645	SAMN23081052	Escherichia coli	2013
012372175	SAMN12438667	Escherichia coli	2013
028789415	SAMN05326026	Mannheimia haemolytica	2013
028796645	SAMN05325665	Mannheimia haemolytica	2013
002180975	SAMN06218115	Klebsiella pneumoniae	2013
024981015	SAMN24595916	Salmonella enterica	2013
022545275	SAMN05437817	Escherichia coli	2013
028788695	SAMN05326065	Mannheimia haemolytica	2013
028778655	SAMN05326425	Mannheimia haemolytica	2013
019587985	SAMN12052939	Escherichia coli	2013
001990545	SAMN04490314	Escherichia coli	2013
028796145	SAMN05325688	Mannheimia haemolytica	2013
001621645	SAMN04393284	Escherichia coli	2013
028794305	SAMN05325816	Mannheimia haemolytica	2013
006891125	SAMN03576979	Salmonella enterica	2013
028776465	SAMN05326391	Mannheimia haemolytica	2013
001902435	SAMN05412455	Klebsiella pneumoniae	2013
028791855	SAMN05325714	Mannheimia haemolytica	2013
020907685	SAMN23081051	Escherichia coli	2013
010253155	SAMN09788980	Salmonella enterica	2013
028778975	SAMN05326413	Mannheimia haemolytica	2013
024396895	SAMN19931468	Klebsiella pneumoniae	2013
026011375	SAMD00510898	Escherichia coli	2013
028792035	SAMN05325713	Mannheimia haemolytica	2013
028791175	SAMN05325718	Mannheimia haemolytica	2013
002180525	SAMN06218068	Klebsiella pneumoniae	2013
028792015	SAMN05325750	Mannheimia haemolytica	2013
028779535	SAMN05326235	Mannheimia haemolytica	2013
025402935	SAMN30916740	Escherichia coli	2013
006891005	SAMN03576970	Salmonella enterica	2013
028776325	SAMN05326395	Mannheimia haemolytica	2013
002969955	SAMN08579650	Klebsiella pneumoniae	2013
003010105	SAMN07983264	Escherichia coli	2013
028794465	SAMN05325812	Mannheimia haemolytica	2013
018048025	SAMN14278991	Escherichia coli	2013
001903875	SAMN05956137	Klebsiella pneumoniae	2013
003009545	SAMN07983285	Escherichia coli	2013
002951775	SAMN06219550	Escherichia coli	2013
028778895	SAMN05326415	Mannheimia haemolytica	2013
006889985	SAMN03576968	Salmonella enterica	2013
028776405	SAMN05326392	Mannheimia haemolytica	2013
028796265	SAMN05325683	Mannheimia haemolytica	2013
028793725	SAMN05325721	Mannheimia haemolytica	2013
016795665	SAMN17600260	Klebsiella pneumoniae	2013
028790435	SAMN05326013	Mannheimia haemolytica	2013
001902515	SAMN05412456	Klebsiella pneumoniae	2013
028796765	SAMN05325661	Mannheimia haemolytica	2013
010259505	SAMN10425116	Salmonella enterica	2013
026718385	SAMN31360257	Salmonella enterica	2013
002463285	SAMN04902892	Escherichia coli	2013
006890925	SAMN03580928	Salmonella enterica	2013
028788895	SAMN05326059	Mannheimia haemolytica	2013
028792055	SAMN05325749	Mannheimia haemolytica	2013
028789375	SAMN05326027	Mannheimia haemolytica	2013
016108985	SAMN14278944	Escherichia coli	2013
028793745	SAMN05325971	Mannheimia haemolytica	2013
001904335	SAMN05956086	Klebsiella pneumoniae	2013
002186085	SAMN06812627	Klebsiella pneumoniae	2013
002970625	SAMN08579673	Klebsiella pneumoniae	2013
010581685	SAMN03577389	Salmonella enterica	2013
010260015	SAMN10425098	Salmonella enterica	2013
028776365	SAMN05326394	Mannheimia haemolytica	2013
028789275	SAMN05326031	Mannheimia haemolytica	2013
028780755	SAMN05326213	Mannheimia haemolytica	2013
008388535	SAMN10187636	Escherichia coli	2013
013967445	SAMN10821407	Escherichia coli	2013
028789555	SAMN05326023	Mannheimia haemolytica	2013
021448525	SAMN16495390	Escherichia coli	2013
028792245	SAMN05325739	Mannheimia haemolytica	2013
028789155	SAMN05326041	Mannheimia haemolytica	2013
002973995	SAMN08579677	Klebsiella pneumoniae	2013
002969475	SAMN08579698	Klebsiella pneumoniae	2013
028789355	SAMN05326030	Mannheimia haemolytica	2013
018728485	SAMN14686254	Escherichia coli	2013
003009255	SAMN07983300	Escherichia coli	2013
028796225	SAMN05325684	Mannheimia haemolytica	2013
002185155	SAMN06812574	Klebsiella pneumoniae	2013
003603075	SAMN09734489	Bacteroides sp.	2013
020782285	SAMN22794028	Escherichia coli	2013
003009935	SAMN07983272	Escherichia coli	2013
001903135	SAMN05956097	Klebsiella pneumoniae	2013
028789335	SAMN05326032	Mannheimia haemolytica	2013
028796185	SAMN05325685	Mannheimia haemolytica	2013
001903525	SAMN05956103	Klebsiella pneumoniae	2013
028776545	SAMN05326385	Mannheimia haemolytica	2013
029447655	SAMN14049611	Escherichia coli	2013
002181625	SAMN06218042	Escherichia coli	2013
006890965	SAMN03576978	Salmonella enterica	2013
001903975	SAMN05956088	Klebsiella pneumoniae	2013
022184705	SAMN12911928	Klebsiella pneumoniae	2013
002970195	SAMN08579626	Klebsiella pneumoniae	2013
027985625	SAMN31327352	Escherichia coli	2013
000804345	SAMN03256245	Escherichia coli	2013
028788935	SAMN05326055	Mannheimia haemolytica	2013
001587765	SAMN03941167	Salmonella enterica	2013
014081205	SAMN11319454	Escherichia coli	2013
018274265	SAMN18869358	Salmonella enterica	2013
002973835	SAMN08579699	Klebsiella pneumoniae	2013
028792075	SAMN05325748	Mannheimia haemolytica	2013
028796085	SAMN05325690	Mannheimia haemolytica	2013
000988605	SAMN03577769	Moraxella bovoculi	2013
028792585	SAMN05325724	Mannheimia haemolytica	2013
030378835	SAMN35769090	Escherichia coli	2013
003153995	SAMN06641882	Escherichia coli	2013
019431295	SAMN20003587	Escherichia coli	2013
008036125	SAMN03469775	Salmonella enterica	2013
013064165	SAMN09726412	Escherichia coli	2013
011103555	SAMN04431398	Salmonella enterica	2013
028778775	SAMN05326422	Mannheimia haemolytica	2013
029943515	SAMN28899514	Escherichia coli	2013
031946305	SAMN15204964	Escherichia coli	2013
006517015	SAMN11979404	Salmonella enterica	2013
031527605	SAMN36410255	Escherichia coli	2013
028779015	SAMN05326409	Mannheimia haemolytica	2013
027889135	SAMN30260219	Escherichia coli	2013
002186265	SAMN06812606	Klebsiella pneumoniae	2013
018340215	SAMN03165658	Salmonella enterica	2013
018411505	SAMN16828548	Escherichia coli	2013
028776385	SAMN05326393	Mannheimia haemolytica	2013
022546715	SAMN05437832	Escherichia coli	2013
028796205	SAMN05325686	Mannheimia haemolytica	2013
020269505	SAMN11319337	Escherichia coli	2013
002180775	SAMN06218036	Klebsiella pneumoniae	2013
028776485	SAMN05326387	Mannheimia haemolytica	2013
022086985	SAMN06437993	Klebsiella pneumoniae	2013
028789225	SAMN05326035	Mannheimia haemolytica	2013
003009915	SAMN07983273	Escherichia coli	2013
017978925	SAMN17516119	Escherichia coli	2013
016423615	SAMN16986421	Salmonella enterica	2014
027229325	SAMN13334607	Escherichia coli	2014
018546205	SAMN16828573	Escherichia coli	2014
024166685	SAMN29507239	Escherichia coli	2014
025071615	SAMN14851677	Klebsiella pneumoniae	2014
008515375	SAMN03988364	Salmonella enterica	2014
010257135	SAMN10425285	Salmonella enterica	2014
018272815	SAMN18869374	Salmonella enterica	2014
016984865	SAMN09254118	Escherichia coli	2014
011099245	SAMN03473991	Salmonella enterica	2014
031525955	SAMN36410396	Escherichia coli	2014
014305115	SAMN15857138	Flavobacterium kayseriense	2014
017639065	SAMN17214843	Klebsiella pneumoniae	2014
002319705	SAMN07488844	Escherichia coli	2014
010454515	SAMN04431447	Salmonella enterica	2014
001033565	SAMN03280390	Klebsiella pneumoniae	2014
008100685	SAMN03478074	Salmonella enterica	2014
005395705	SAMD00077632	Escherichia coli	2014
022812665	SAMN21352817	Escherichia coli	2014
018045125	SAMN12430154	Escherichia coli	2014
022269495	SAMN08783783	Klebsiella pneumoniae	2014
015095475	SAMN10222563	Escherichia coli	2014
018273965	SAMN18869371	Salmonella enterica	2014
015095395	SAMN10222562	Escherichia coli	2014
001031865	SAMN03280286	Klebsiella pneumoniae	2014
013369885	SAMN09381074	Escherichia coli	2014
017119085	SAMN08398408	Escherichia coli	2014
030078675	SAMN27684607	Salmonella enterica	2014
002974135	SAMN08579641	Klebsiella pneumoniae	2014
008051075	SAMN03474257	Salmonella enterica	2014
020295705	SAMN12911919	Escherichia coli	2014
025634385	SAMN19776860	Escherichia coli	2014
029445395	SAMN14049687	Escherichia coli	2014
008474775	SAMN04577469	Salmonella enterica	2014
013039425	SAMN07682608	Escherichia coli	2014
014217955	SAMN09699339	Salmonella enterica	2014
002185055	SAMN06812601	Klebsiella pneumoniae	2014
013170045	SAMN07291390	Escherichia coli	2014
013369655	SAMN09381107	Escherichia coli	2014
011100755	SAMN03460545	Salmonella enterica	2014
022069305	SAMN06438474	Klebsiella pneumoniae	2014
006692285	SAMN03460556	Salmonella enterica	2014
003337025	SAMN05285371	Escherichia coli	2014
016423215	SAMN16986440	Salmonella enterica	2014
004127695	SAMN08998657	Klebsiella pneumoniae	2014
002974165	SAMN08579640	Klebsiella pneumoniae	2014
008100405	SAMN03478063	Salmonella enterica	2014
008576375	SAMN03479761	Salmonella enterica	2014
015196125	SAMN10845026	Escherichia coli	2014
016423725	SAMN16986412	Salmonella enterica	2014
022812955	SAMN21352800	Escherichia coli	2014
016423255	SAMN16986434	Salmonella enterica	2014
032538465	SAMN17393443	Escherichia albertii	2014
016860085	SAMD00118718	Escherichia coli	2014
006632445	SAMN03465761	Salmonella enterica	2014
003403215	SAMN09784088	Klebsiella pneumoniae	2014
016423175	SAMN16986443	Salmonella enterica	2014
021101135	SAMN19329939	Salmonella enterica	2014
020905415	SAMN23010680	Myroides oncorhynchi	2014
013370245	SAMN09381092	Escherichia coli	2014
011101275	SAMN03460547	Salmonella enterica	2014
015854605	SAMN08287587	Salmonella enterica	2014
001894705	SAMN05929018	Escherichia coli	2014
014760925	SAMN03478034	Salmonella enterica	2014
002185515	SAMN06812626	Klebsiella pneumoniae	2014
030117185	SAMN21890397	Salmonella enterica	2014
016424295	SAMN16986385	Salmonella enterica	2014
025633445	SAMN19776855	Escherichia coli	2014
013370465	SAMN09381062	Escherichia coli	2014
016423395	SAMN16986432	Salmonella enterica	2014
014305095	SAMN15857137	Flavobacterium kayseriense	2014
018273035	SAMN18869382	Salmonella enterica	2014
008410395	SAMN04577476	Salmonella enterica	2014
032537965	SAMN17393458	Escherichia albertii	2014
002853715	SAMN07807401	Escherichia coli	2014
008061155	SAMN03476238	Salmonella enterica	2014
001891385	SAMN05928858	Escherichia coli	2014
022143725	SAMN07692505	Klebsiella pneumoniae	2014
013370295	SAMN09381096	Escherichia coli	2014
018052305	SAMN14491082	Escherichia coli	2014
013370115	SAMN09381058	Escherichia coli	2014
024503085	SAMN29179713	Salmonella enterica	2014
021535025	SAMN21841572	Escherichia coli	2014
023017025	SAMN27395086	Salmonella sp.	2014
021448585	SAMN16495393	Escherichia coli	2014
022142565	SAMN09210767	Klebsiella pneumoniae	2014
018274175	SAMN18869365	Salmonella enterica	2014
005503715	SAMN10863500	Salmonella enterica	2014
016984655	SAMN09254054	Escherichia coli	2014
002917635	SAMN07598862	Escherichia coli	2014
022836735	SAMN21352801	Escherichia coli	2014
008482445	SAMN05907722	Salmonella enterica	2014
010941915	SAMN03460552	Salmonella enterica	2014
001621765	SAMN04393291	Escherichia coli	2014
016984895	SAMN09254108	Escherichia coli	2014
016984435	SAMN09254104	Escherichia coli	2014
008076015	SAMN03477067	Salmonella enterica	2014
008201165	SAMN03479224	Salmonella enterica	2014
002970785	SAMN08579648	Klebsiella pneumoniae	2014
016647935	SAMN17321159	Escherichia coli	2014
016424245	SAMN16986388	Salmonella enterica	2014
016423435	SAMN16986428	Salmonella enterica	2014
022026695	SAMN16824615	Klebsiella pneumoniae	2014
017001215	SAMN15052504	Escherichia coli	2014
030101695	SAMN21889949	Salmonella enterica	2014
004127475	SAMN08998660	Klebsiella pneumoniae	2014
013369865	SAMN09381114	Escherichia coli	2014
013369675	SAMN09381078	Escherichia coli	2014
010681625	SAMN03465886	Salmonella enterica	2014
010391865	SAMN03478939	Salmonella enterica	2014
024585505	SAMN18877313	Escherichia coli	2014
016109125	SAMN14278997	Escherichia coli	2014
005733475	SAMN10875705	Salmonella enterica	2014
016805825	SAMN10492555	Escherichia coli	2014
012869675	SAMN13024008	Escherichia coli	2014
022081375	SAMN06438636	Klebsiella pneumoniae	2014
022598415	SAMN14851660	Klebsiella pneumoniae	2014
016426225	SAMN16986373	Salmonella enterica	2014
002263065	SAMN07316730	Escherichia coli	2014
015095115	SAMN10222560	Escherichia coli	2014
014823595	SAMN14969203	Escherichia coli	2014
018047945	SAMN14278962	Escherichia coli	2014
001306585	SAMN04054193	Escherichia coli	2014
022546495	SAMN05437822	Escherichia coli	2014
015094175	SAMN10222549	Escherichia coli	2014
002974155	SAMN08579637	Klebsiella pneumoniae	2014
016985075	SAMN09254065	Escherichia coli	2014
010907145	SAMN03460522	Salmonella enterica	2014
012665005	SAMN05414622	Escherichia coli	2014
002216995	SAMN05828206	Escherichia coli	2014
008096145	SAMN03477712	Salmonella enterica	2014
030078735	SAMN27684604	Salmonella enterica	2014
018274165	SAMN18869361	Salmonella enterica	2014
002974075	SAMN08579661	Klebsiella pneumoniae	2014
022269255	SAMN08783796	Klebsiella pneumoniae	2014
016108645	SAMN14278969	Escherichia coli	2014
022987285	SAMN25649698	Escherichia coli	2014
025636645	SAMN19776870	Escherichia coli	2014
025242625	SAMN26939932	Escherichia coli	2014
002970815	SAMN08579647	Klebsiella pneumoniae	2014
022812615	SAMN21352820	Escherichia coli	2014
031526045	SAMN36410431	Escherichia coli	2014
002025185	SAMN03761967	Riemerella anatipestifer	2014
010942135	SAMN03460554	Salmonella enterica	2014
015882785	SAMN15058915	Salmonella enterica	2014
014583015	SAMN14734170	Escherichia coli	2014
022269715	SAMN08783808	Klebsiella pneumoniae	2014
004127835	SAMN08998644	Klebsiella pneumoniae	2014
002974275	SAMN08579663	Klebsiella pneumoniae	2014
030078775	SAMN27684601	Salmonella enterica	2014
013080465	SAMN05596482	Escherichia coli	2014
027230825	SAMN13334592	Escherichia coli	2014
016423245	SAMN16986436	Salmonella enterica	2014
020479195	SAMN15754167	Klebsiella pneumoniae	2014
010257235	SAMN10425289	Salmonella enterica	2014
008574045	SAMN03479466	Salmonella enterica	2014
013369965	SAMN09381118	Escherichia coli	2014
026717745	SAMN31360289	Salmonella enterica	2014
018546225	SAMN16828571	Escherichia coli	2014
027696725	SAMN31809586	Phocaeicola vulgatus	2014
030101805	SAMN21889943	Salmonella enterica	2014
018141265	SAMN09939627	Escherichia coli	2014
016423075	SAMN16986444	Salmonella enterica	2014
003475305	SAMN09734606	Parabacteroides merdae	2014
018273995	SAMN18869370	Salmonella enterica	2014
022988045	SAMN25649687	Escherichia coli	2014
012929485	SAMN14610145	Escherichia coli	2014
023017115	SAMN27395085	Salmonella sp.	2014
012868455	SAMN13024265	Escherichia coli	2014
023738855	SAMN28101361	Escherichia coli	2014
002970085	SAMN08579632	Klebsiella pneumoniae	2014
016423095	SAMN16986446	Salmonella enterica	2014
022026335	SAMN16824597	Klebsiella pneumoniae	2014
022064485	SAMN06438255	Klebsiella pneumoniae	2014
002974335	SAMN08579638	Klebsiella pneumoniae	2014
013173605	SAMN14378665	Escherichia coli	2014
022271175	SAMN08720224	Klebsiella pneumoniae	2014
014786725	SAMN14640136	Escherichia coli	2014
010256155	SAMN10425284	Salmonella enterica	2014
002216955	SAMN05828188	Escherichia coli	2014
016109105	SAMN14278994	Escherichia coli	2014
002250185	SAMN06052010	Escherichia coli	2014
018274205	SAMN18869360	Salmonella enterica	2014
018085085	SAMN07610208	Enterobacter cloacae	2014
018274235	SAMN18869363	Salmonella enterica	2014
015195165	SAMN10845046	Escherichia coli	2014
016109065	SAMN14278995	Escherichia coli	2014
012873195	SAMN13024414	Escherichia coli	2014
026717885	SAMN31360282	Salmonella enterica	2014
027661165	SAMN31808595	Phocaeicola vulgatus	2014
026718145	SAMN31360271	Salmonella enterica	2014
020373325	SAMN05596763	Escherichia coli	2014
030079715	SAMN27684605	Salmonella enterica	2014
026624385	SAMN31881086	Escherichia coli	2014
016108445	SAMN14278963	Escherichia coli	2014
029445295	SAMN14049679	Escherichia coli	2014
019180075	SAMN20003578	Escherichia coli	2014
013369555	SAMN09381112	Escherichia coli	2014
013369975	SAMN09381104	Escherichia coli	2014
022812905	SAMN21352803	Escherichia coli	2014
014823735	SAMN14969206	Escherichia coli	2014
016426215	SAMN16986374	Salmonella enterica	2014
018272985	SAMN18869380	Salmonella enterica	2014
031525925	SAMN36410409	Escherichia coli	2014
002974195	SAMN08579635	Klebsiella pneumoniae	2014
013169655	SAMN07291414	Escherichia coli	2014
027230725	SAMN13334594	Escherichia coli	2014
024981255	SAMN24595926	Salmonella enterica	2014
016423765	SAMN16986411	Salmonella enterica	2014
018546305	SAMN16828566	Escherichia coli	2014
016109165	SAMN14278998	Escherichia coli	2014
010894615	SAMN03479642	Salmonella enterica	2014
022270135	SAMN08783776	Klebsiella pneumoniae	2014
027680485	SAMN31808082	Butyricimonas paravirosa	2014
016424045	SAMN16986396	Salmonella enterica	2014
016984715	SAMN09254109	Escherichia coli	2014
030081015	SAMN27684493	Salmonella enterica	2014
031891265	SAMN37429441	Escherichia coli	2014
009898505	SAMN09939832	Escherichia coli	2014
013370825	SAMN09381080	Escherichia coli	2014
002319275	SAMN07488843	Escherichia coli	2014
010258855	SAMN10425298	Salmonella enterica	2014
026718215	SAMN31360263	Salmonella enterica	2014
024504605	SAMN29179621	Salmonella enterica	2014
027232085	SAMN13334608	Escherichia coli	2014
015095135	SAMN10222561	Escherichia coli	2014
019180115	SAMN20003590	Escherichia coli	2014
015094955	SAMN10222550	Escherichia coli	2014
018108805	SAMN11579523	Klebsiella pneumoniae	2014
001030245	SAMN03280195	Escherichia coli	2014
025633305	SAMN19776854	Escherichia coli	2014
004127875	SAMN08998637	Klebsiella pneumoniae	2014
012822835	SAMN03295451	Escherichia coli	2014
027232145	SAMN13334602	Escherichia coli	2014
019670345	SAMD00234645	Salmonella enterica	2014
013169775	SAMN07291407	Klebsiella pneumoniae	2014
002290435	SAMN07203023	Shigella boydii	2014
006144735	SAMN10729679	Salmonella enterica	2014
004127705	SAMN08998653	Klebsiella pneumoniae	2014
008102865	SAMN03479026	Salmonella enterica	2014
008518785	SAMN04577338	Salmonella enterica	2014
018274085	SAMN18869369	Salmonella enterica	2014
001033645	SAMN03280394	Klebsiella pneumoniae	2014
008096345	SAMN03477726	Salmonella enterica	2014
001891305	SAMN05928855	Escherichia coli	2014
013369785	SAMN09381103	Escherichia coli	2014
030115025	SAMN21890398	Salmonella enterica	2014
001524965	SAMN04430988	Enterobacter hormaechei	2014
016424435	SAMN16986377	Salmonella enterica	2014
022271495	SAMN08720218	Klebsiella pneumoniae	2014
013369845	SAMN09381073	Escherichia coli	2014
022812605	SAMN21352818	Escherichia coli	2014
012929155	SAMN14610161	Escherichia coli	2014
023273685	SAMN27863084	Escherichia coli	2014
011032165	SAMN13870036	Escherichia coli	2014
027229465	SAMN13334593	Escherichia coli	2014
023840285	SAMN26764576	Salmonella enterica	2014
002210025	SAMN06309456	Salmonella enterica	2014
008573685	SAMN03479488	Salmonella enterica	2014
015095695	SAMN10222551	Escherichia coli	2014
002247555	SAMN07450667	Shigella sonnei	2014
005396185	SAMD00077656	Escherichia coli	2014
002917415	SAMN07586093	Escherichia coli	2014
010926045	SAMN03460536	Salmonella enterica	2014
016424065	SAMN16986397	Salmonella enterica	2014
024981315	SAMN24595929	Salmonella enterica	2014
028040945	SAMN32414691	Escherichia coli	2014
016984935	SAMN09254114	Escherichia coli	2014
014683225	SAMN05770854	Escherichia coli	2014
001903785	SAMN05956126	Klebsiella pneumoniae	2014
010257545	SAMN10425106	Salmonella enterica	2014
026718245	SAMN31360265	Salmonella enterica	2014
010882415	SAMN03479601	Salmonella enterica	2014
008073935	SAMN03476805	Salmonella enterica	2014
015095335	SAMN10222559	Escherichia coli	2014
017801575	SAMN18617338	Salmonella enterica	2014
036255055	SAMN30378642	Escherichia coli	2014
010980195	SAMN03479661	Salmonella enterica	2014
012929785	SAMN14610130	Escherichia coli	2014
011103515	SAMN04431442	Salmonella enterica	2014
001903995	SAMN05956133	Klebsiella pneumoniae	2014
021544815	SAMN24297374	Escherichia coli	2014
016422885	SAMN16986455	Salmonella enterica	2014
009898535	SAMN09939834	Escherichia coli	2014
003009505	SAMN07983286	Escherichia coli	2014
022142885	SAMN09210812	Klebsiella pneumoniae	2014
012792555	SAMN03963305	Escherichia coli	2014
021448605	SAMN16495359	Escherichia coli	2014
016985715	SAMN09254068	Escherichia coli	2014
025625045	SAMN19777130	Escherichia coli	2014
018273485	SAMN18869379	Salmonella enterica	2014
011102115	SAMN03460549	Salmonella enterica	2014
011101175	SAMN03466088	Salmonella enterica	2014
026717905	SAMN31360281	Salmonella enterica	2014
016844795	SAMN10222558	Escherichia coli	2014
018274125	SAMN18869367	Salmonella enterica	2014
016423795	SAMN16986409	Salmonella enterica	2014
011101555	SAMN03460539	Salmonella enterica	2014
012971885	SAMN11265428	Salmonella enterica	2014
029445415	SAMN14049689	Escherichia coli	2014
016423505	SAMN16986423	Salmonella enterica	2014
010253955	SAMN09788991	Salmonella enterica	2014
010258175	SAMN10425296	Salmonella enterica	2014
018274095	SAMN18869364	Salmonella enterica	2014
011125265	SAMN07739169	Salmonella enterica	2014
003945805	SAMN05969715	Salmonella enterica	2014
009903585	SAMN09939914	Escherichia coli	2014
024981215	SAMN24595924	Salmonella enterica	2014
012928815	SAMN14610178	Escherichia coli	2014
004127495	SAMN08998655	Klebsiella pneumoniae	2014
025660585	SAMN31078294	Proteus mirabilis	2014
008105605	SAMN03478224	Salmonella enterica	2014
013080185	SAMN05596481	Escherichia coli	2014
017802095	SAMN18617372	Salmonella enterica	2014
016645845	SAMN17317003	Escherichia coli	2014
002970835	SAMN08579630	Klebsiella pneumoniae	2014
016985155	SAMN09254051	Escherichia coli	2014
023840065	SAMN26764590	Salmonella enterica	2014
032537945	SAMN17393455	Escherichia albertii	2014
016645765	SAMN17317001	Escherichia coli	2014
011090995	SAMN03465864	Salmonella enterica	2014
027230705	SAMN13334595	Escherichia coli	2014
009709905	SAMN12898235	Escherichia coli	2014
011107535	SAMN03468978	Salmonella enterica	2014
[truncated: 8,526 more rows]
